# Supplementary material for: Ablative radiotherapy improves survival but does not cure autochthonous mouse models of prostate and colorectal cancer
Source: Commun Med (Lond). 2023 Aug 9;3:108. doi: 10.1038/s43856-023-00336-3 (PMC10412558; doi:10.1038/s43856-023-00336-3)
Supplement: Supplementary file 3 — Supplementary Data 1 [file 43856_2023_336_MOESM3_ESM.xlsx]

## Sheet: Fig 1
Fig 1c
	anesthetized							free-breathing
< 0.5	69.8333	89.1667	14.5833	48.75	7.91667	74.8333	47.0833	100	35.5	8.94649	31.1667	42.5	73.6667	57.3333
0.5 - 1.0	30.1667	8.5	70.75	51.1667	60.5	24.8333	51.6667	0	52.75	60.1171	68.5	56.5	26.3333	42.4167
1.0 - 1.5	0	2.33333	14.4167	0.083333	27	0.25	1.25	0	11.75	29.0134	0.333333	1	0	0.25
1.5 - 2.0	0	0	0.25	0	4.58333	0.083333	0	0	0	1.92308	0	0	0	0
>2.0	0	0	0	0	0	0	0	0	0	0	0	0	0	0

## Sheet: Fig 3
Fig 3a
Female
week	sham						6 Gy x 5			7.5 Gy x 5						9 Gy x 5
0	1	3	-2	-3	-2	-1	-3	-5	-4	0	-7	-4	-7	-10	-11	-7	-2	-11
1	0	0	-2	-3	-2	0	2	-2	2	1	-6	-7	5	-7	-6	-10	-1	-20
2	-1	-1	-1	-2	0	1	5	1	2	-1	-6	-5	0	-3	-3	-11	-2	-16
3	2	1	0	-6	0	2	5	0	1	3	-6	-5	1	-5	-3	-14	-2	-14
4	2	1	-2	-1	1	1	5	2	1	2	-2	-3	-9	-6	-3	-9	0	-12
5	1	-1	-4	1	7	1	6	2	2	2	-6	-8	1	-5	1	-20	-2	-18
6	2	4	-2	4	7	2	11	5	7	3	-1	-5	8	11	11	-23	-2	-15
7	3	7	-4	0	7	-2	16	5	5	4	-4	-3	7	12	11	-16	6	-10
8	4	7	-3	3	7	1	15	2	12	4	-4	-2	8	7	11		-14	-17
Male
week	sham									6 Gy x 5			7.5 Gy x 5									9 Gy x 5									10.9 Gy x 5
0	8	3	10	-4	0	-1	-5	-3	-3				-7	-10	-6	-6	-9	-6	-8	-10	-8	1	-4	-12	0	-5	1	-10	-12	-15	-21	-17	-10
1	6	4	13	0	2	0				-5	-3	-1	-7	-8	-6	-6	-11	-5				5	1	-12	2	-8	2				-17	-22	-22
2	8	6	13	3	5	-1				-3	0	1	-5	-5	-4	-5	-6	-3				6	-1	0	5	-4	2				-14	-11	-10
3	5	5	14	6	8	3				0	3	3	1	-2	-2	-3	-2	-1				3	-1	2	5	-1	4				-14	-14	-9
4	7	9	15	5	9	1	6	7	7	0	6	5	0	-1	-4	1	-5	0	0	4	4	5	3	-2	8	1	5	-1	-4	-7	-20	-23	-14
5	9	13	18	7	8	-1	6	10	7	2	9	10	-1	-3	-5	2	1	1	2	8	7	6	4	-4	8	1	7	4	0	-5	-28	-38	-19
6	10	14	19	8	8	-3	8	10	7	3	10	11	-2	-5	-5	4	5	3	-1	5	5	8	5	-5	13	4	9	3	1	-5
7	11	17	20	6	9	-3	12	14	8	4	10	13	-1	-3	-5	3	6	2	1	0	7	9	6	-6	10	4	9	3	3	-4
8	13	16	22	11	9	-2	17	17	11	4	18	15	1	-1	-4	3	5	2	5	10	10	11	7	-6	13	5	12	6	4	-2
Fig 3h
	normal fertility	reduced fertility
sham	6	0
1 cm field	4	2
2 cm field	1	5
Fig 3i
sham	1 cm field	2 cm field
0.696114	0.511989	0.3906
8.98902	9.76579	0.213076
2.85057	0.835084	1.63609
0.539628	0.55896	1.21194
4.01749	11.6334	3.15595
1.15341	0.827482	0.284882
Fig 3j
	testis/body weight (mg/g)							seminal vesicle/body weight (mg/g)
sham	4.797	4.23175	4.96447	5.08284	4.58802	5.15246		4.09484	7.90635	4.07445	11.3649	10.5118	7.54331
1 cm field	4.75095	4.04299	5.19425	4.52104	5.3002	3.97262		7.34981	5.35701	5.94977	6.01277	9.90258	5.82683
2 cm field	3.84712	6.0468	5.9625	4.91457	4.53155	4.46059		2.85791	3.34483	3.19599	4.0335	1.00361	2.09608

## Sheet: Fig 4
Fig 4a
Female RBC
	sham									7.5 Gy x 5												9 Gy x 5
2 days	9.77	8.74	9.78	9.5	9.97	10.06	9.65	9.8	9.34	9.21	8.81	7.79	8.5	9.02	8.98	9.24	8.93	9.25	8.52	8.24	8.34	8.26	8.87	8.3
1 week	9.4	8.76	7.92							7.54	8.26	4.94										8	7.26	6.99
2 weeks	9.2	7.88	8.9							7.51	7.66	8.09										7.91	6.08	7.39
8 weeks	8.1	8.31	8.87							7.9	7.61	8.32										7.03	7.72
Female Hematocrit
	sham									7.5 Gy x 5												9 Gy x 5
2 days	44.3	51.2	50.2	41.2	44.8	44	41.5	41.7	39.6	54.1	52.3	44.4	39.4	40.5	41.7	40.6	39.9	41.5	37.5	35.5	35.4	48	42.9	47.9
1 week	52.6	48.9	46.1							45.9	47.7	26.7										45	45.5	46.1
2 weeks	35.2	32.8	50.8							33.3	33.4	44.9										35.6	25.8	32.8
8 weeks	34.3	35.6	38.3							36.4	35.6	35.9										29.9	30.6
Female Platelets
	sham									7.5 Gy x 5												9 Gy x 5
2 days	906	933	799	933	1015	915	994	967	1007	433	614	448	803	897	854	436	554	533	679	684	672	449	518	512
1 week	847	892	1021							487	432	332										477	645	453
2 weeks	1327	720	681							666	857	691										913	1495	810
8 weeks	960	996	1016							908	874	811										739	1055
Female WBC
	sham									7.5 Gy x 5												9 Gy x 5
2 days	6.5	4	4.7	3.8	3.8	2.3	3.2	3.6	3.9	2.2	1.7	2.1	2.8	3.5	3	1.8	1.7	1.1	2.2	1.5	1.3	1.6	1.7	1.3
1 week	4.1	8.9	9.1							2.5	2.6	2.4										1.4	9.2	2.2
2 weeks	5.4	5.6	4.5							1.7	6	9.7										1.9	3.9	2
8 weeks	4.6	4.2	2.4							3.6	3.6	2										5.6	6.6
Female Lymphocytes
	sham									7.5 Gy x 5												9 Gy x 5
2 days	3.98	2.49	2.52	2.4	2.4	1.5	1.8	2	2.1	0.55	0.46	0.46	1.2	2.1	1.6	0.9	0.9	0.5	0.7	0.7	0.6	0.74	0.45	0.37
1 week	1.58	5.84	4.33							0.97	0.67	0.91										0.52	6.4	0.62
2 weeks	1.81	3.06	1.99							0.87	4.02	5.74										0.91	0.87	0.73
8 weeks	2.58	2.66	1.41							2	2.06	1.24										2.07	2.55
Female Neutrophils
	sham									7.5 Gy x 5												9 Gy x 5
2 days	2	1.3	1.6	1.1	1	0.6	1.1	1.3	1.6	1.3	1.1	1.4	1.1	1.1	1.2	0.7	0.6	0.6	1.2	0.7	0.7	0.7	1.1	0.8
1 week	2	2.5	3.9							1.1	1.8	1.1										0.7	1.9	1.3
2 weeks	3.2	1.8	2.1							0.7	1.3	2.9										0.8	2.6	1.1
8 weeks	1.71	1.3	0.9							1.3	1.3	0.6										3.3	3.8
Male RBC
	sham									7.5 Gy x 5						9 Gy x 5
2 days	10.6	9.5	9.4	10.05	9.99	9.75	10.06	8.76	9.06	8.5	8	8.5	8.28	8.43	9.1	8.2	8	8	8.41	9.4	8.52	9.16	9.14	7.63	8.36
1 week	9.63	9.26	9.03							8.52	9.01	8.44				7.92	8.6	7.72
2 weeks	9.9	9.9	9.5							9.2	8.6	9.8				8.3	8.7	8.9
8 weeks	9.83	9.64	8.73							9.12	8.95	9.88				9.34	9.08	9.69
Male Hematocrit
	sham									7.5 Gy x 5						9 Gy x 5
2 days	57.2	40.6	40.1	42.9	43.3	41	41.8	37.4	37.8	49.8	36.9	37.7	37.4	37.3	40	37	34	33.9	36.9	42	39	39.8	38.2	33.7	35.8
1 week	43.6	52.6	39.9							39.4	50.8	38.5				36.8	42	35.4
2 weeks	44.6	41.5	50.7							40.5	38	52.5				38.3	40	41
8 weeks	46	43.6	41.6							42.1	41.5	42				41.9	42.6	43.4
Male Platelets
	sham									7.5 Gy x 5						9 Gy x 5
2 days	1064	1403	1399	1129	1118	1160	1216	1211	1143	628	672	661	795	923	891	584	629	705	1138	846	506	645	821	708	834
1 week	1155	919	1008							524	579	516				736	611	512
2 weeks	921	1075	1094							941	766	1070				794	652	842
8 weeks	1073	1117	740							854	799	788				764	787	868
Male WBC
	sham									7.5 Gy x 5						9 Gy x 5
2 days	3.1	7.7	4.5	4	5.8	5	7.3	6.4	7.1	1.1	1.1	1.3	3.1	2.4	2.5	1.4	1.3	1.3	1.7	2.2	1.8	1.4	1.5	1.5	1.5
1 week	4.4	4.4	5.9							2.8	2.7	2.6				2.5	1.4	2.4
2 weeks	4.3	6	3.8							2.2	2.7	3.4				1.9	1.8	2.1
8 weeks	5.6	4.6	10.2							3.7	4.3	4.5				3.3	3.7	4.2
Male Lymphocytes
	sham									7.5 Gy x 5						9 Gy x 5
2 days	2.18	5.14	3.07	1.3	2.6	3.1	2	1.6	1.8	0.38	0.55	0.56	1.2	1	0.9	0.45	0.47	0.47	1	1	0.9	0.8	0.8	0.9	0.7
1 week	2.85	2.76	3.71							1.59	1.17	1.35				0.72	0.47	0.93
2 weeks	3.07	4.18	2.34							1.08	1.01	1.57				0.88	1.01	1.06
8 weeks	4.23	2.63	6.77							2.16	2.39	3.05				2.13	2.04	2.6
Male Neutrophils
	sham									7.5 Gy x 5						9 Gy x 5
2 days	0.76	2.13	1.13	2.4	2.9	1.6	5	4.4	4.9	0.55	0.37	0.5	1.8	1.3	1.4	0.8	0.7	0.67	0.6	0.9	0.8	0.5	0.6	0.6	0.6
1 week	1.29	1.27	1.9							0.98	1.22	0.92				1.54	0.75	1.23
2 weeks	0.97	1.38	1.18							0.94	1.53	1.42				0.85	0.62	0.75
8 weeks	1.16	1.82	2.92							1.32	1.56	1.11				0.91	1.39	1.36
Fig 4b
Females
	sham						7.5 Gy x 5
leukocytes (CD45+)	1.11283	1.14323	0.74394	0.74944	1.00581	1.24475	0.225911	0.261186	0.241817	0.348515	0.361453	0.316159
Th cells (CD45+, CD3+, CD4+)	1.24323	0.823944	0.932828	0.948856	0.888868	1.16228	0.689057	0.711809	0.565547	0.599885	0.731975	0.616612
Tc cells (CD45+, CD3+, CD8+)	1.08227	1.07371	0.844018	0.693565	0.919646	1.38679	0.207111	0.345705	0.249935	0.343207	0.456248	0.344229
Treg cells (CD45+, CD3+, CD25+, FOXP3+)	1.5	0.444444	1.05556	0.820513	1.05128	1.12821	0.277778	0.666667	0.333333	1.07692	1.17949	0.692308
B cells (CD45+, CD19+)	1.09566	1.24373	0.660612	0.720131	1.04914	1.23073	0.0850074	0.0768243	0.0846223	0.12822	0.140576	0.102604
Males
	sham						9.0 Gy x 5
leukocytes (CD45+)	0.781386	1.07862	1.14	0.94867	1.11241	0.938918	0.223328	0.220658	0.12998	0.198264	0.191227	0.171737
Th cells (CD45+, CD3+, CD4+)	0.973672	1.27741	0.748923	0.656483	1.33326	1.01026	0.308042	0.419339	0.232647	0.392334	0.31522	0.547576
Tc cells (CD45+, CD3+, CD8+)	1.04625	1.258	0.695743	0.690535	1.34739	0.96207	0.229033	0.257362	0.099872	0.188763	0.168203	0.195144
Treg cells (CD45+, CD3+, CD25+, FOXP3+)	1.67368	0.536842	0.789474	0.673913	1.34783	0.978261	0.631579	0.442105	0.126316	0.293478	0.456522	0.445652
B cells (CD45+, CD19+)	1.00029	1.13198	0.867736	0.964469	1.11604	0.91949	0.0880801	0.0762265	0.0568454	0.0752484	0.0533268	0.0356201
Fig 4c
B/CD45+
	sham						7.5 Gy x 5
blood	60	66	54	49	53	51	23	18	21	19	20	17
spleen	56	59	56				45	47	46
axillary LN	30	35	41	33	46	41	26	27	27	35	29	30
pelvic LN	32	36	36	23	35	33	42	26	29	28	38	25
Tc/CD45+
	sham						7.5 Gy x 5
blood	7.33	7.08	8.55	6.62	6.54	7.97	6.91	9.98	7.79	7.05	9.03	7.79
spleen	8.6	9.73	10.64				9.45	8.79	8.63
axillary LN	27.45	28.62	27.36	25.11	23.43	29.17	28.08	28.62	24.08	26.69	24.04	21.76
pelvic LN	15.44	28.22	29.62	28.14	29.72	32.41	18.16	29.44	27.9	23.91	26.74	24.61
Th/CD45+
	sham						7.5 Gy x 5
blood	4	3	5	5	4	4	11	10	8	7	9	8
spleen	13	12	11				14	18	17
axillary LN	28	22	20	28	19	19	31	28	32	28	30	32
pelvic LN	29	22	21	30	22	23	23	32	28	35	23	37
Treg/CD45+
	sham						7.5 Gy x 5
blood	0.14	0.04	0.15	0.1	0.1	0.09	0.13	0.27	0.15	0.29	0.31	0.21
spleen	0.75	0.75	0.59				1.3	1.36	1.44
axillary LN	2.75	2.96	2.64	3.34	2.4	2.43	4.28	3.5	4.4	2.36	4.85	3.46
pelvic LN	2.01	3.16	3.13	2.84	2.58	3.76	2.76	1.38	3.66	3.2	1.31	1.78
Fig 4d
B/CD45+
	sham						9.0 Gy x 5
blood	55.65	45.62	33.09	65.46	64.6	63.06	17.14	15.02	19.01	24.44	17.96	13.36
spleen	66.83	60.26	61.54				46.95	39.02	45.59
axillary LN	24.72	7.89	11.98	31.85	17.68	27.16	11.21	15.07	16.08	14.73	28.37	20.69
pelvic LN	50.7	41.73	36.17	42.34	25.76	33.66	20.28	40.84	32.86	37.59	43.83	24.39
Tc/CD45+
	sham						9.0 Gy x 5
blood	10.49	9.14	4.78	5.46	9.09	7.69	8.03	9.14	6.02	7.15	6.6	8.53
spleen	8.28	11.62	11.91				11.22	10.1	10.57
axillary LN	31.43	48.8	45.37	31.68	40.51	32.79	28.02	29.58	19.94	31.15	23.47	26.91
pelvic LN	22.37	27	29.19	30.05	36.69	33.15	35.4	21.76	20.55	22.68	27.98	14.63
Th/CD45+
	sham						9.0 Gy x 5
blood	6.53	6.2	3.44	2.72	4.71	4.23	7.22	9.95	9.38	7.78	6.48	12.54
spleen	13	12	11				14	18	17
axillary LN	28	22	20	28	19	19	31	28	32	28	30	32
pelvic LN	29	22	21	30	22	23	23	32	28	35	23	37
Treg/CD45+
	sham						9.0 Gy x 5
blood	0.26	0.06	0.08	0.09	0.15	0.13	0.34	0.24	0.12	0.18	0.29	0.32
spleen	0.43	0.57	0.53				0.95	0.98	1.34
axillary LN	4.15	2.15	2.66	3.28	2.61	4.16	2.83	3.58	1.39	3.68	3.75	4.09
pelvic LN	1.72	3.19	3.66	1.06	1.9	2.11	1.72	1.8	1.89	2.23	1.13	1.63

## Sheet: Fig 5
Fig 5b
days after first RT fraction	shielded tumor				irradiated tumor
0	21	66	44	25	26	170	99	13	47
7	75	170	126	31	21	115	75	6	10
14	236	262	236	31	17	63	47	6	10
21	330	393	335	47	6	63	6	0	0
28	443	829	754	47	8	44	21	0	0
37	616	2450	1539	47	5	147	31	0	0
Fig 5c
days after first RT fraction	shielded tumor					irradiated tumor
0	141	17	126	75	84	183	39	377	88	101
7	209	86	202	88	157	132	25	377	63	84
14	403	176	327	147	242	55	13	236	31	73
21	443	245	352	198	308	44	5	209	31	47
37	653	509	528	209	623	113	5	340	55	101
Fig 5d
days after first RT fraction	shielded tumor				irradiated tumor
0	226.194	197.761	282.743	226.194	564.439	314.159	777.543	476.474
3	226.194	268.082	329.867	268.776	645.073	314.159	777.543	564.439
6	264.899	348.926	403.171	319.864	725.707	314.159	777.543	524.122
9	350.828	454.227	439.823	403.874	791.681	314.159	848.229	314.159
12	444.881	561.58	483.805	482.141	791.681	314.159	673.871	316.777
15	532.518	586.43	673.871	552.92	599.792	212.057	552.92	321.28
18	598.159	586.43	848.229	735.132	398.772	188.495	403.171	328.296
21	598.159	685.39	918.915	952.949	264.876	167.552	403.171	319.945
24	791.681	1055.57	1021.02	1172.86	173.887	0	403.171	328.774
27	942.477	1114.22	1209.51	1424.19	31.4159	0	282.743	84.8229
Fig 5e
	22Rv1 (6 Gy x 4)							22Rv1 (7.5 Gy x 5)			PC3 (6 Gy x 4)				PC3 (7.5 Gy x 5)
PR	128.282	241.902	146.608	183.259	376.991	87.9645	209.439	564.439	777.543	476.474	170.169	98.9601
cCR	39.2699							314.159			47.1238	56.5486	261.799	87.9645
pCR	87.9645										29.3215	20.9439	26.1799	12.5664	26.1799	26.1799	26.1799

## Sheet: Fig 6
Fig 6e
weeks	sham							7.5 Gy x 5
2	7.5926	1.56429	5.56172	0.97963	1.07533	0.666008	3.21235	1.30189	1.63551	3.33473	-0.496622	-0.518931	0.388535	2.93487	0.275862	0.380711	-0.491184	0.110247	0.359494	0.782334	0.796555
4	31.7993	5.07884	13.3985	10.0032	4.36574	1.89229	21.6292	-1	1.7757	-1	-0.405405	0.309577	0.124204	2.78544	0.762883	0.484772	-0.261965	0.216254	0.767089	0.791798	0.800656
8		16.2966	44.1504	27.8267	26.5674	16.7381	84.5595	3.34906	2.42056	4.67782	0.00337838	1.11136	2.96178	9.15326	9.16815	17.6548	5.15113	2.47067	0.468354	5.41483	1.88351
12					144.278	40.2559		21.434	2.57944	33.1464	0.998311	9.28731	34.672						103.099	48.5521
16								146.217	6.96262		15.7247
Fig 6f
Days elapsed	sham	7.5 Gy x 5	9.0 Gy x 5
226	1
219	1
193	1
181	1
214	1
185	1
208	1
192	1
171	1
161	1
218	1
205	1
212	1
219	1
204		1
258		1
224		1
273		1
194		0
212		0
252		1
230		1
230		1
203		1
220		1
218		1
227		1
219		1
210			1
241			1
236			1
223			1
260			1
233			1
233			1
273			1
259			1
147			0
215			0
Fig 6h
Days elapsed	sham	7.5 Gy x 5
201	1
231	1
224	1
217	1
191	1
199	1
243	1
209	1
181	1
231		1
233		1
216		1
224		1
227		1
223		1
Fig 6i
	sham									7.5 Gy x 5
study 1	6.3	4.61	2.54	2.08	5.2	3.4				0.77	1.98	1.67	1.12
study 2	4.48	3.52	2.73	5.01	4.32	4.7	7.7	1.44	3.38	5.2	3.73	0.35	1.54	3.5	1.05
Fig 6j
Days elapsed	control	6 Gy x 5	castration	Cx + 6 Gy x 5
204	1
202	1
188	1
225	1
211	1
210	1
209	1
209	1
187	1
247	1
200	1
201	1
199	1
193	1
212		1
217		1
189		1
212		1
224		1
198		1
223		1
208		1
180		1
192			1
214			1
192			1
223			1
226			1
214			1
206			1
180			1
205			1
183			1
209			1
232				1
200				1
245				1
233				1
225				1
233				1
233				1
257				1
195				1
216				1
230				1
Fig 6k
control	6 Gy x 5	castration	Cx + 6 Gy x 5
4.2	1.38	8.1	2
5.2	4.3	7.37	3.5
3.4	1.22	3.09	4.38
3.55	2.09	2.23	0.15
4.22	0.62	4.51	1.27
4.27	1.16	2.43	0.7
4.52	1.95	4.26	3.51
4.25	3.02	3.84	4.39
3.68	0.48	10.45	0.43
3.64		2.5	2.54
4.2
4.25
3.78
3.71
Fig 6l
sham	SART
11.8	0.8
5.9	2.3
13.7	1.8
5.5	14.7
0.6	0.5
0.8	9.2
2.1	1.3
3.9	2.8
8.5	5
16.4	3.7
5	3.7
8.5	5.1
10.2	6.7
2.4	6.4
3.8	1.9
6.2	10.6
16.3	3.1
3.6	5.9
2.9	5.9
9.4	26.9
13.56	27.1
14.82	0.4
8.265	1.3
14.69	17
16.98	0.5
11.93	11.3
15.94	18.4
9.242	8.8
9.461	6.5
15.97	5.5
11.09	24
7.703	12.2
14.74	19.8
15.36	17.9
14.54	2.5
11.47	14.7
11.8	24.3
19.77	9.4
8.637	8
16.54	20.3
23.58	0
30.86	0
43.11	0
41.29	5.9
37.08	0
46.67	0
27.4	5.9
40.44	0
36	14.6
34.13	0
Fig 6m
sham	SART
0	52.1739
4.34783	56.5217
8.69565	78.2609
13.0435	4.34783
0	204.348
8.69565	8.69565
4.34783	8.69565
0	13.0435
8.69565	17.3913
0	4.34783
0	0
0	73.913
0	13.0435
13.0435	0
0	56.5217
0	43.4783
0	4.34783
0	56.5217
0	0
4.34783	30.4348
4.34783	34.7826
21.7391	291.304
4.34783	39.1304
8.69565	8.69565
0	95.6522
4.34783	43.4783
0	73.913
8.69565	56.5217
13.0435	104.348
47.8261	173.913
4.34783	34.7826
4.34783	17.3913
4.34783	21.7391
4.34783	0
13.0435	65.2174
47.8261	43.4783
30.4348	0
13.0435	13.0435
34.7826	0
0	4.34783
13.0435	4.34783
26.087	8.69565
39.1304	0
17.3913	78.2609
113.043	4.34783
73.913	0
321.739	4.34783
134.783	0
73.913	39.1304
52.1739	0
Fig 6n
sham	SART
0	8.69565
13.0435	0
13.0435	30.4348
13.0435	0
17.3913	0
4.34783	8.69565
0	0
0	0
4.34783	4.34783
0	43.4783
0	0
47.8261	21.7391
34.7826	8.69565
0	0
8.69565	47.8261
0	95.6522
4.34783	26.087
0	4.34783
8.69565	56.5217
39.1304	0
8.69565	365.217
21.7391	4.34783
30.4348	78.2609
17.3913	213.043
39.1304	30.4348
82.6087	13.0435
39.1304	17.3913
47.8261	52.1739
8.69565	65.2174
4.34783	126.087
13.0435	0
13.0435	13.0435
43.4783	0
30.4348	0
8.69565	34.7826
30.4348	4.34783
4.34783	0
26.087	13.0435
26.087	13.0435
13.0435	4.34783
0	8.69565
26.087	0
13.0435	13.0435
8.69565	0
13.0435	30.4348
4.34783	4.34783
221.739	43.4783
0	0
0	4.34783
0	8.69565

## Sheet: Fig 7
Fig 7b
Days elapsed	sham	7.5 Gy x 5
69	1
67	1
269	0
80	1
269	0
118	1
230	0
230	0
87	1
76	1
259		0
259		0
243		0
243		0
243		0
243		0
243		0
243		0
243		0
252		0
252		0
252		0
252		0
252		0
252		0
252		0
252		0
Fig 7f
	baseline	1 month	baseline	1 month
sham	68.954	76.7134
sham	55.405	78.6317
sham	43.719	72.4859
sham	32.391	67.4484
sham	39.077	66.9882
SART			74.724	56.9571
SART			44.458	31.478
SART			72.566	59.2691
SART			41.45	22.3443
SART			55.178	36.8916
Fig 7g
sham	SART
44.24	31.82
38.58	34.81
35.86	32.41
22.92	11.24
38.21	30.29
41.24	22.68
31.63	32.33
34.78	32.45
32.8	28.31
35.94	36.39
40.24	29.48
26.14	37.51
24.64	44.58
25.09	33.75
33	33.41
Fig 7h
surface			core
sham	SART		sham	SART
27.21	20.05		0.3387	5.45
42.36	23.98		1.609	3.295
47.05	23.59		2.711	4.134
56.79	37.52		1.535	13.89
31.39	53.45		4.812	9.304
39.69	26.34		5.149	7.495
46.68	34.99		3.436	17.42
39.12	43.92		3.766	13.29
39.33	38.52		5.962	4.773
48.26	54.7		1.264	15.12
53	73.46		2.412	21.28
36.13	51.47		0.6214	15.14
33.12	42.22		3.352	3.576
25.4	27.55		3.484	11.07
41.71	34.31		3.271	9.004
Fig 7i
sham	SART
26	100
56	73
21	86
152	191
82	234
113	282
121	186
21	360
160	169
86	82
21	147
91	273
95	239
43	282
52	100
Fig 7j
stromal			intraepithelial/tumoral
sham	SART		sham	SART
8	21		21	182
8	17		17	52
26	43		39	65
21	21		39	78
4	8		17	65
0	8		26	78
8	52		143	213
34	21		43	260
52	47		60	143
17	39		65	195
47	34		56	130
21	47		52	152
8	143		26	134
8	47		113	121
13	78		17	126
4	60		30	86
17	86		34	100
26	200		91	160
13	39		43	52
4	30		17	52
21	47		69	226
65	56		65	152
34	73		52	73
34	30		52	165
8	86		43	143
0	60		13	160
26	30		69	69
26	30		17	117
8	30		17	252
13	34		30	204
Fig 7k
sham	SART
47	134
17	178
69	60
108	413
108	165
30	395
69	230
21	160
52	143
139	500
65	208
52	347
34	108
73	182
152	208

## Sheet: Suppl Fig 3
Supplementary Fig 3b
	male								female
a	0.111	1.06548	0.100781	0.652507	0.0927185	0.189433	0.673217	0.974209	0.354749	0.894935	1.23911	0.271826	0.124968	0.632904
b	4.002	4.4147	3.09196	3.09843	3.32174	3.76328	4.29327	4.73216	3.57571	4.34567	3.70095	4.16866	3.34996	4.09574
c	3.533	3.20437	4.51499	4.77854	5.04711	3.86093	3.32577	3.39882	4.03527	3.76921	3.90577	3.96231	4.01914	3.77727
d	5.633	5.59327	2.66465	4.20027	3.1484	5.47404	5.99042	5.57343	3.38221	4.88183	4.53249	5.88692	4.6843	4.41421
e	4.096	4.30755	7.22801	5.45059	6.74829	5.21235	4.68027	4.84724	6.78054	6.79264	6.12593	5.54168	6.50239	5.74855
f	1.008	3.15874	1.65281	1.1331	2.16074	2.02713	2.40262	2.68255	1.65684	0.366843	1.92523	1.13889	0.129	0.137062
g	6.13	6.84923	5.32527	5.7026	7.10103	6.3509	7.23003	6.7401	7.10506	6.48425	7.11312	7.49209	5.83723	6.6072
h	18.89	20.5913	19.7571	18.2546	17.4835	19.5019	20.0796	19.0358	22.7886	25.0945	20.5386	24.1747	22.5548	21.813
i	19.857	21.5278	22.3895	22.1306	21.6276	20.658	21.039	22.3929	24.4132	27.4689	22.898	27.1112	25.941	26.191

## Sheet: Suppl Fig 5
Supplementary Fig 5b
Aperture	1 cm	2 cm
test 1
Measured diameter (50% intensity)	1.11093	2.20888
Measured penumbra (20-80% intensity)	2.08	2.97 mm
Estimated output factor	0.62	0.71
test 2
Measured diameter (50% intensity)	1.14532	2.21121
Measured penumbra (20-80% intensity)	2.5	3.09 mm
Estimated output factor	0.63	0.73
Supplementary Fig 5c
1 cm profile				2 cm profile
Distance (mm)	Effective_Exposure (s)			Distance (mm)	Effective_Exposure (s)
0	4.08337			0	6.18073
0.352778	5.7581			0.352778	8.37389
0.705556	6.08011			0.705556	8.33862
1.05833	6.40721			1.05833	8.43486
1.41111	6.45873			1.41111	8.34201
1.76389	6.13553			1.76389	8.06185
2.11667	6.08424			2.11667	8.11522
2.46944	6.58819			2.46944	8.42992
2.82222	6.61562			2.82222	8.77205
3.175	5.82222			3.175	8.8399
3.52778	5.33682			3.52778	8.47459
3.88056	5.32061			3.88056	8.09889
4.23333	5.63408			4.23333	7.92521
4.58611	6.0595			4.58611	7.66626
4.93889	6.03884			4.93889	7.52591
5.29167	6.44888			5.29167	7.80933
5.64444	7.47718			5.64444	8.44371
5.99722	7.34291			5.99722	9.14759
6.35	6.4489			6.35	9.64318
6.70278	6.26227			6.70278	9.68552
7.05556	6.2111			7.05556	9.50581
7.40833	6.04878			7.40833	9.30791
7.76111	6.1229			7.76111	8.83797
8.11389	6.25734			8.11389	8.50397
8.46667	6.39501			8.46667	8.55945
8.81944	6.6207			8.81944	8.65923
9.17222	6.64813			9.17222	8.91933
9.525	6.60839			9.525	9.39251
9.87778	6.74234			9.87778	9.63207
10.2306	6.72377			10.2306	9.73516
10.5833	6.53266			10.5833	10.0445
10.9361	6.57781			10.9361	9.66916
11.2889	6.81234			11.2889	8.96906
11.6417	6.88862			11.6417	9.25877
11.9944	6.84429			11.9944	9.57776
12.3472	6.55541			12.3472	9.64294
12.7	5.99198			12.7	10.2581
13.0528	5.64373			13.0528	10.7103
13.4056	5.63194			13.4056	10.6125
13.7583	5.62401			13.7583	10.7341
14.1111	5.85635			14.1111	11.0121
14.4639	6.25812			14.4639	10.9565
14.8167	6.29297			14.8167	11.0734
15.1694	6.22946			15.1694	11.4185
15.5222	6.44916			15.5222	11.3786
15.875	6.67621			15.875	11.6177
16.2278	6.45864			16.2278	12.2757
16.5806	6.08472			16.5806	12.5267
16.9333	6.11112			16.9333	12.4565
17.2861	6.41749			17.2861	12.3916
17.6389	6.63252			17.6389	12.6342
17.9917	6.59913			17.9917	13.2355
18.3444	6.37402			18.3444	13.7192
18.6972	6.17612			18.6972	13.9014
19.05	6.35433			19.05	14.0885
19.4028	6.81869			19.4028	14.506
19.7556	6.96113			19.7556	15.1401
20.1083	6.59997			20.1083	15.7244
20.4611	6.28159			20.4611	16.3655
20.8139	6.58861			20.8139	17.5079
21.1667	6.88587			21.1667	18.7042
21.5194	6.60431			21.5194	19.8228
21.8722	6.39662			21.8722	21.8781
22.225	6.30525			22.225	24.9958
22.5778	6.44565			22.5778	28.5189
22.9306	7.11792			22.9306	32.9862
23.2833	7.48069			23.2833	39.1723
23.6361	7.46768			23.6361	47.2272
23.9889	7.57809			23.9889	57.5478
24.3417	7.60373			24.3417	70.7695
24.6944	7.79377			24.6944	87.32
25.0472	7.83879			25.0472	105.183
25.4	7.58354			25.4	121.05
25.7528	7.49097			25.7528	132.745
26.1056	7.58041			26.1056	139.89
26.4583	8.01827			26.4583	144.435
26.8111	8.31271			26.8111	147.199
27.1639	8.45256			27.1639	148.4
27.5167	8.66129			27.5167	149.472
27.8694	8.44035			27.8694	150.811
28.2222	8.27807			28.2222	151.852
28.575	8.53897			28.575	152.631
28.9278	8.26699			28.9278	153.131
29.2806	7.82639			29.2806	153.106
29.6333	8.019			29.6333	152.811
29.9861	8.07344			29.9861	152.839
30.3389	8.01636			30.3389	153.771
30.6917	8.21047			30.6917	154.935
31.0444	8.45814			31.0444	155.381
31.3972	8.97166			31.3972	154.775
31.75	9.47398			31.75	154.306
32.1028	9.56406			32.1028	155.591
32.4556	9.73468			32.4556	156.664
32.8083	10.2215			32.8083	156.382
33.1611	10.6029			33.1611	156.503
33.5139	11.236			33.5139	156.529
33.8667	12.0265			33.8667	155.452
34.2194	12.1378			34.2194	154.485
34.5722	12.241			34.5722	154.297
34.925	12.8711			34.925	154.506
35.2778	13.9512			35.2778	156.526
35.6306	15.6809			35.6306	158.083
35.9833	18.4821			35.9833	156.577
36.3361	23.2399			36.3361	155.502
36.6889	30.834			36.6889	155.352
37.0417	41.5184			37.0417	154.827
37.3944	55.5926			37.3944	154.5
37.7472	72.1344			37.7472	154.455
38.1	88.1955			38.1	154.381
38.4528	101.736			38.4528	154.008
38.8056	112.938			38.8056	153.859
39.1583	121.778			39.1583	153.827
39.5111	127.154			39.5111	153.551
39.8639	130.185			39.8639	153.461
40.2167	132.652			40.2167	153.71
40.5694	134.128			40.5694	153.699
40.9222	134.175			40.9222	152.452
41.275	134.29			41.275	150.311
41.6278	135.421			41.6278	148.779
41.9806	136.651			41.9806	147.832
42.3333	137.299			42.3333	146.627
42.6861	137.152			42.6861	144.839
43.0389	136.702			43.0389	141.423
43.3917	136.77			43.3917	136.284
43.7444	136.929			43.7444	130.2
44.0972	136.606			44.0972	121.809
44.45	135.852			44.45	109.505
44.8028	135.421			44.8028	93.9812
45.1556	135.665			45.1556	77.107
45.5083	135.018			45.5083	61.2684
45.8611	132.865			45.8611	48.8998
46.2139	129.917			46.2139	39.3225
46.5667	125.761			46.5667	31.4486
46.9194	119.416			46.9194	26.3935
47.2722	110.93			47.2722	23.3292
47.625	101.646			47.625	21.1822
47.9778	91.6288			47.9778	20.1076
48.3306	79.6525			48.3306	19.0965
48.6833	66.0535			48.6833	17.7461
49.0361	52.4677			49.0361	16.7199
49.3889	40.6001			49.3889	16.177
49.7417	31.3304			49.7417	15.5537
50.0944	24.6758			50.0944	14.6391
50.4472	20.0358			50.4472	14.0148
50.8	16.6344			50.8	13.8015
51.1528	14.4342			51.1528	13.8737
51.5056	13.4372			51.5056	14.0617
51.8583	12.7938			51.8583	14.1097
52.2111	12.1341			52.2111	13.9771
52.5639	12.0731			52.5639	13.6498
52.9167	12.8825			52.9167	13.0183
53.2694	13.1574			53.2694	12.3709
53.6222	11.9809			53.6222	11.9118
53.975	11.1561			53.975	11.4685
54.3278	11.3766			54.3278	11.3478
54.6806	11.544			54.6806	11.606
55.0333	11.3562			55.0333	11.695
55.3861	11.0741			55.3861	11.468
55.7389	11.0572			55.7389	11.4292
56.0917	11.2435			56.0917	11.6114
56.4444	10.9813			56.4444	11.3895
56.7972	10.4469			56.7972	11.0126
57.15	10.3302			57.15	10.9991
57.5028	10.3607			57.5028	11.0301
57.8556	10.1096			57.8556	10.9706
58.2083	9.74716			58.2083	10.7966
58.5611	9.52537			58.5611	10.4557
58.9139	9.31851			58.9139	10.4162
59.2667	8.93305			59.2667	10.8055
59.6194	8.81737			59.6194	11.0773
59.9722	9.23188			59.9722	11.0429
60.325	9.44051			60.325	11.0329
60.6778	9.43444			60.6778	11.2297
61.0306	9.94854			61.0306	11.3373
61.3833	10.3807			61.3833	11.5794
61.7361	10.1983			61.7361	11.8081
62.0889	10.0389			62.0889	8.61006
62.4417	10.1681
62.7944	9.93325
63.1472	9.61116
63.5	10.1616
63.8528	10.6209
64.2056	10.692
64.5583	10.9282
64.9111	10.9697
65.2639	10.8825
65.6167	10.7034
65.9694	10.6249
66.3222	10.7023
66.675	10.7546
67.0278	10.7815
67.3806	10.7813
67.7333	10.9386
68.0861	11.09
68.4389	11.2623
68.7917	11.5904
69.1444	11.7327
69.4972	11.8023
69.85	9.01035
Supplementary Fig 5e
DVH exported in MIM
FEMALE	1cm_aperture
% of Prescription = 37.50 Gy	bladder (Volume: 0.01745 mL)	cecum (Volume: 0.39863 mL)	distal colon (Volume: 0.10067 mL)	L kidney (Volume: 0.10492 mL)	L ovary (Volume: 0.00309 mL)	proximal colon (Volume: 0.11595 mL)	R kidney (Volume: 0.12114 mL)	R ovary (Volume: 0.00269 mL)	rectum (Volume: 0.04009 mL)	small bowel (Volume: 1.8504 mL)	spinal cord (Volume: 0.02583 mL)	spleen (Volume: 0.10478 mL)	uterus (Volume: 0.04181 mL)	vagina (Volume: 0.01225 mL)
0	100	100	100	100	100	100	100	100	100	100	100	100	100	100
0.1	100	99.1651	100	100	100	99.8653	100	100	100	99.7095	100	100	100	100
0.2	100	99.1651	100	100	100	99.8653	100	100	100	99.7095	100	100	100	100
0.3	100	99.1612	100	100	100	99.8653	100	100	100	99.7075	100	100	100	100
0.4	100	99.1573	100	100	100	99.8653	100	100	100	99.7011	100	100	100	100
0.5	100	99.122	100	100	100	99.8653	100	100	100	99.6901	100	100	100	100
0.6	100	99.0508	100	100	100	99.8653	100	100	100	99.6582	100	100	100	100
0.7	100	98.9337	99.9845	100	100	99.8653	100	100	100	99.6139	100	100	100	100
0.8	100	98.8145	99.9845	100	100	99.8653	100	100	100	99.5643	100	100	100	100
0.9	100	98.6511	99.9845	100	100	99.8518	100	100	100	99.5247	100	100	100	100
1	100	98.5211	99.9845	100	100	99.8477	100	100	100	99.4768	100	100	100	100
1.1	100	98.3911	99.9845	100	100	99.8248	100	100	100	99.4332	100	100	100	100
1.2	100	98.2851	99.9845	100	100	99.7844	100	100	100	99.4022	100	100	100	100
1.3	100	98.1923	99.9845	100	100	99.7709	100	100	100	99.3748	100	100	100	100
1.4	100	98.1222	99.9845	100	100	99.7575	100	100	100	99.3577	100	100	100	100
1.5	100	98.0676	99.9845	100	100	99.7575	100	100	100	99.338	100	100	100	100
1.6	100	98.0053	99.9845	100	100	99.7575	100	100	100	99.3101	100	100	100	100
1.7	100	97.9233	99.9732	100	100	99.7575	100	100	100	99.2822	100	100	100	100
1.8	100	97.854	99.969	100	100	99.744	100	100	100	99.2557	100	100	100	100
1.9	100	97.7866	99.969	100	100	99.744	100	100	100	99.2342	100	100	100	100
2	100	97.6998	99.969	100	100	99.744	100	100	100	99.2078	100	100	100	100
2.1	100	97.6265	99.969	100	100	99.744	100	100	100	99.1876	100	100	100	100
2.2	100	97.5523	99.969	100	100	99.7305	100	100	100	99.1664	100	100	100	100
2.3	100	97.4639	99.969	100	100	99.717	100	100	100	99.1404	100	100	100	100
2.4	100	97.3803	99.9567	100	100	99.717	100	100	100	99.1169	99.9395	100	100	100
2.5	100	97.3364	99.9534	100	100	99.7035	100	100	100	99.0924	99.9395	100	100	100
2.6	100	97.2554	99.9453	100	100	99.7035	99.9871	100	100	99.074	99.9395	100	100	100
2.7	100	97.168	99.9379	99.9851	100	99.6901	99.9855	100	100	99.0534	99.9395	100	100	100
2.8	100	97.0798	99.9029	99.9404	100	99.6766	99.9226	100	100	99.0214	99.9395	99.9702	100	100
2.9	100	96.982	99.8914	99.896	100	99.6766	99.8968	100	100	98.9857	99.9395	99.9553	100	100
3	100	96.8721	99.876	99.8511	100	99.6766	99.7936	100	100	98.9271	99.9395	99.8807	100	100
3.1	100	96.7602	99.8603	99.7766	100	99.6092	99.7291	99.4186	100	98.8473	99.879	99.8383	100	100
3.2	100	96.6495	99.7577	99.6873	100	99.5344	99.6001	99.4186	100	98.7463	99.6975	99.7051	100	100
3.3	100	96.4942	99.601	99.5681	100	99.4745	99.5046	99.4186	100	98.6283	99.4128	99.393	99.9253	100
3.4	100	96.3265	99.4906	99.3705	100	99.4206	99.2144	99.4186	100	98.467	99.1971	99.1554	99.9253	100
3.5	100	96.0777	99.2512	99.0449	100	99.3051	98.8374	99.4186	100	98.2533	98.8506	98.8731	99.9253	100
3.6	100	95.8255	98.9989	98.645	100	99.1983	98.3944	99.4186	100	97.9996	98.3061	98.5239	99.8879	100
3.7	100	95.5842	98.7262	98.1152	99.495	99.0779	97.706	98.8372	100	97.6626	97.2777	97.8697	99.8505	100
3.8	100	95.1832	98.1612	97.413	98.8089	98.8816	97.0159	98.8372	100	97.2151	96.4091	97.1496	99.8505	100
3.9	100	94.7436	97.4921	96.5854	97.8339	98.5447	96.1727	98.8372	100	96.6535	95.5663	96.0821	99.7544	100
4	100	94.2294	96.808	95.5575	96.4647	98.2634	95.1059	98.1283	100	95.9496	94.6971	94.9434	99.6019	100
4.1	100	93.5656	95.7748	94.3552	94.9495	97.8534	93.7405	96.5116	100	95.1186	93.2849	93.3463	99.5308	100
4.2	100	92.8046	94.6857	92.9727	94.4039	97.3847	92.0412	96.5116	100	94.1559	91.7677	91.6433	99.4107	100
4.3	100	91.999	93.4261	91.2425	92.4242	96.8459	90.2212	94.186	100	93.0202	89.7131	90.0376	99.318	100
4.4	100	91.1131	92.0004	89.2252	92.4242	96.1207	88.1162	93.6047	100	91.7488	87.4239	87.5941	99.1185	100
4.5	100	89.8903	90.0992	87.0054	88.9537	95.2349	85.8917	91.8605	100	90.2342	85.149	84.7588	98.8066	100
4.6	100	88.7149	87.9502	84.3212	86.3636	94.0034	83.5518	88.3721	100	88.5518	82.637	81.9409	98.2287	100
4.7	100	87.2401	85.3677	81.1905	83.4684	92.7207	80.7431	86.6279	99.9052	86.6523	78.5886	78.8459	97.9765	100
4.8	100	85.7927	83.1218	78.5363	80.8081	91.4524	77.5363	83.1395	99.8441	84.6099	75.4806	75.3366	97.5586	100
4.9	100	84.0921	80.6748	75.3788	77.7778	90.2203	73.9783	81.3953	99.7876	82.3915	70.9638	71.7874	97.0966	100
5	100	82.078	77.8703	71.9476	74.7475	88.4363	70.4365	79.0698	99.6759	79.9883	66.3613	68.493	96.3084	100
5.1	100	79.9157	75.1922	68.3043	72.4977	86.4696	66.4575	76.1628	99.6103	77.3863	62.4814	64.7087	95.4647	100
5.2	100	77.5468	72.5142	64.0471	69.1919	84.5624	62.5454	70.3488	99.5286	74.6665	58.4065	60.4613	94.6364	100
5.3	100	75.157	69.3751	59.8308	62.9719	82.1786	58.3096	67.4419	99.4188	71.6902	54.5898	56.5464	93.9034	100
5.4	100	72.5235	66.0997	55.4779	57.5758	79.9901	54.2087	63.3721	99.2985	68.6834	50.6669	52.8046	93.0273	100
5.5	100	69.7861	62.9438	51.5317	54.5455	77.6738	49.6749	58.7209	99.0028	65.5662	46.066	48.6825	92.003	100
5.6	100	66.7724	59.4836	47.4817	50.505	74.8528	45.6381	55.8139	98.7319	62.4042	41.9173	44.4437	90.7053	100
5.7	100	63.9339	56.0173	43.8585	45.9596	71.7996	41.5002	50.5814	98.5137	59.2633	37.7942	40.2656	89.4165	100
5.8	100	60.6894	52.5441	39.8578	42.4242	68.5961	37.996	46.5116	98.2182	56.0655	33.1635	36.4536	88.1931	100
5.9	100	57.5882	49.0466	36.118	37.4763	65.9644	34.3574	40.6977	97.7047	52.9362	30.4541	32.5802	87.2189	100
6	100	54.4516	45.8649	31.9944	32.3232	62.3715	30.7397	38.3721	97.2372	49.8128	26.3468	29.0029	85.7807	100
6.1	100	51.2751	42.7391	28.2706	31.3131	58.9755	27.8036	34.3023	96.9186	46.7899	23.5016	25.7806	84.3461	100
6.2	100	47.9885	39.6025	24.8773	29.798	55.3485	24.29	30.2326	96.4545	43.7888	21.1694	22.7423	82.4505	100
6.3	100	44.8201	36.6345	21.4513	26.7677	51.9379	21.5712	28.1277	96.1177	40.9475	18.8602	20.0208	80.6479	100
6.4	100	41.9164	33.717	18.9737	24.2424	48.7129	18.5269	25.8425	95.6484	38.2183	15.487	17.1978	79.0613	99.8725
6.5	100	38.837	31.0561	16.6002	21.7172	45.2071	15.9389	23.2558	95.0951	35.632	13.4638	14.9071	77.6946	99.8725
6.6	100	36.1638	28.6841	14.1106	19.697	42.0809	13.7328	21.2722	94.5074	33.108	11.3128	12.8524	76.0705	99.8725
6.7	100	33.353	26.4886	12.1264	17.6768	38.9907	11.8956	16.4625	93.7736	30.8172	9.98022	11.009	74.7748	99.8725
6.8	100	30.6504	24.2716	10.4055	15.1515	35.3848	9.74637	12.6321	92.7832	28.715	8.16146	9.21427	72.999	99.8725
6.9	100	27.9228	22.4402	8.89333	12.1212	32.6282	8.33708	10.4651	92.0205	26.6943	6.69047	7.95368	71.7916	99.8725
7	100	25.491	20.985	7.47078	10.101	29.5494	7.14472	8.13953	91.4409	24.8483	5.50514	6.6368	70.3244	99.7449
7.1	100	23.3267	19.4649	6.16339	8.08081	26.9493	6.09672	7.55814	90.6432	23.0868	4.53332	5.45205	68.9016	99.7449
7.2	100	21.1044	17.9113	5.39131	7.07071	24.472	5.17246	6.97674	89.7218	21.4487	3.56927	4.44418	67.3071	99.7449
7.3	100	19.2445	16.7975	4.47541	5.55556	22.2214	4.38119	5.81395	88.7525	20.0065	3.02933	3.64188	65.6827	99.7142
7.4	100	17.4536	15.8479	3.65929	4.61835	19.8839	3.63371	4.73508	87.6949	18.667	2.66183	2.86526	64.4193	99.6174
7.5	100	15.5884	14.7269	2.90713	4.54545	17.7815	2.84126	4.65116	86.9961	17.4325	2.00931	2.46367	62.8426	99.4932
7.6	100	14.0374	13.7665	2.32936	3.53535	15.762	2.22946	3.48837	86.1483	16.3475	1.81488	2.10036	61.4128	99.4898
7.7	100	12.5194	13.0383	1.89654	3.53535	14.214	1.71167		85.0236	15.3601	1.14943	1.57629	60.3666	99.2722
7.8	100	11.2605	12.2743	1.56135	2.52525	12.8896	1.30817		83.9601	14.4657	1.05399	1.29272	59.2779	99.1071
7.9	100	10.0826	11.4685	1.28071		11.5271	1.0382		82.8739	13.6473	0.78645	1.04384	58.3327	98.9796
8	100	8.88327	10.919	1.00613		9.97832	0.83431		81.8613	12.9202	0.48397	0.79034	57.3176	98.852
8.1	100	7.92606	10.4548	0.86374		8.76952	0.61912		81.2461	12.2399	0.30248	0.70086	56.007	98.7027
8.2	100	6.97006	10.0452	0.67014		7.45052	0.42564		80.3888	11.6375		0.58157	55.0612	98.5969
8.3	100	6.17302	9.53512	0.48801		6.69829	0.37405		79.7058	11.0947		0.44736	54.2177	98.3664
8.4	100	5.38739	9.14278	0.41459		5.96306	0.29459		78.8651	10.5973		0.38771	53.3658	98.2436
8.5	100	4.7026	8.8454	0.35741		5.10345	0.20637		78.0415	10.1396		0.29688	52.4969	98.0056
8.6	100	4.10695	8.58263	0.26806		4.45974	0.18058		77.5124	9.73069		0.2535	51.7546	97.9592
8.7	100	3.58413	8.21361	0.23827		3.88153	0.09091		76.7792	9.37357		0.22368	50.928	97.657
8.8	100	3.12632	7.95209	0.1936		3.37674	0.06449		76.2987	9.02494		0.14912	49.989	97.4565
8.9	100	2.74894	7.68408	0.1787		2.85085			75.7322	8.73644		0.1193	49.2596	97.0534
9	100	2.44109	7.46845	0.14892		2.5064			75.2608	8.45763		0.10438	48.6655	96.9388
9.1	100	2.09688	7.25847	0.11914		2.25037			74.74	8.22809		0.05965	48.0628	96.7048
9.2	100	1.78731	7.12243	0.07446		1.96991			74.2984	8.02389			47.526	96.3774
9.3	100	1.56315	7.02001			1.73737			73.8958	7.83712			47.0752	96.1735
9.4	100	1.3565	6.89742			1.46253			73.4931	7.67962			46.572	96.1182
9.5	100	1.16106	6.73757			1.28015			73.1918	7.53204			46.1174	95.842
9.6	100	1.02705	6.68428			1.15448			72.7658	7.40413			45.8147	95.5357
9.7	100	0.88284	6.57979			0.97022			72.5228	7.28591			45.6942	95.5357
9.8	100	0.75259	6.50791			0.82199			72.3774	7.17601			45.3402	95.4211
9.9	100	0.64629	6.43288			0.71419			72.2319	7.08105			45.1024	94.928
10	100	0.5676	6.33411			0.59291			72.0721	6.99228			44.7389	94.6429
10.1	100	0.50189	6.27826			0.51206			71.9408	6.92203			44.5633	94.516
10.2	100	0.42369	6.22804			0.41773			71.8735	6.85081			44.2791	94.2138
10.3	100	0.36124	6.16654			0.35036			71.767	6.78818			44.1159	93.9758
10.4	100	0.33106	6.11367			0.29955			71.4694	6.74033			44.0511	93.853
10.5	100	0.2783	6.09964			0.24255			71.3591	6.67633			43.9476	93.6225
10.6	100	0.242	6.03001			0.18865			71.3172	6.62832			43.7657	93.3892
10.7	100	0.21558	5.98021			0.14823			71.1342	6.59246			43.7074	93.19
10.8	100	0.18423	5.96676			0.12128			71.1224	6.5512			43.6636	93.1122
10.9	100	0.17639	5.95332			0.10211			71.0724	6.51765			43.4658	92.9301
11	100	0.15679	5.92892			0.07609			70.9321	6.48158			43.423	92.8571
11.1	100	0.14503	5.92642						70.7327	6.45168			43.405	92.7296
11.2	100	0.12935	5.89787						70.6547	6.4245			43.2352	92.602
11.3	100	0.12151	5.88401						70.6547	6.39059			43.1654	92.4881
11.4	100	0.10583	5.85505						70.6547	6.36813			43.0389	92.1225
11.5	100	0.09799	5.83579						70.5914	6.33896			42.9138	92.012
11.6	100	0.07865	5.83579						70.4988	6.31321			42.8631	91.9643
11.7	100	0.07108	5.80475						70.4988	6.29616			42.7236	91.9643
11.8	100	0.07056	5.79778						70.4813	6.2789			42.6383	91.907
11.9	100	0.06272	5.75395						70.3784	6.26495			42.6009	91.7092
12	100	0.06272	5.69677						70.343	6.24382			42.6009	91.465
12.1	100	0.0588	5.68332						70.3109	6.22652			42.5393	91.4541
12.2	100	0.0588	5.66506						70.304	6.21346			42.5262	91.199
12.3	100	0.05488	5.62539						70.304	6.18744			42.4514	91.199
12.4	100	0.04704	5.5809						70.265	6.17221			42.4141	91.0714
12.5	100	0.0392	5.57194						70.2425	6.15731			42.3925	91.0714
12.6	100	0.03528	5.5409						70.1871	6.14147			42.3393	91.0714
12.7	100	0.03528	5.52538						70.1871	6.13092			42.3393	90.9439
12.8	100	0.03528	5.52538						70.1871	6.11718			42.3061	90.8307
12.9	100	0.03136	5.50197						70.1577	6.10643			42.2364	90.6888
13	100	0.02744	5.49433						70.1481	6.09214			42.1898	90.5612
13.1	100	0.02744	5.48678						70.1481	6.08097			42.1525	90.4337
13.2	100	0.02352	5.47881						70.1343	6.07194			42.1393	90.4337
13.3	100		5.47881						70.1006	6.05987			42.0987	90.3777
13.4	100		5.46329						70.0312	6.04811			42.0308	90.0183
13.5	100		5.46329						70.0312	6.041			41.9282	89.6684
13.6	100		5.46329						69.9993	6.02867			41.9282	89.5408
13.7	100		5.44205						69.9532	6.01791			41.9027	89.4133
13.8	100		5.43225						69.9318	6.00875			41.8909	89.343
13.9	100		5.41673						69.898	5.99717			41.8379	88.9774
14	100		5.41673						69.8753	5.98979			41.7788	88.648
14.1	100		5.41673						69.8753	5.98178			41.7788	88.5204
14.2	100		5.41673						69.8753	5.9749			41.7414	88.3908
14.3	100		5.41673						69.8409	5.96644			41.7084	88.0402
14.4	100		5.41673						69.8363	5.95679			41.6667	88.0102
14.5	100		5.41673						69.8123	5.9485			41.6667	87.9318
14.6	100		5.41673						69.7973	5.9421			41.6113	87.8213
14.7	100		5.41673						69.7059	5.93177			41.5546	87.5832
14.8	100		5.41673						69.6804	5.92343			41.5546	87.5
14.9	100		5.41673						69.6415	5.91985			41.4798	87.5
15	100		5.41673						69.6415	5.91272			41.4798	87.5
15.1	100		5.41673						69.6025	5.90448			41.4798	87.5
15.2	100		5.41673						69.6025	5.89577			41.4544	87.5
15.3	100		5.41673						69.521	5.88835			41.4051	87.5
15.4	100		5.41673						69.4076	5.88439			41.3897	87.5
15.5	100		5.41673						69.3297	5.88027			41.3573	87.5
15.6	100		5.41673						69.3297	5.87457			41.325	87.5
15.7	100		5.41673						69.3293	5.86763			41.2922	87.5
15.8	100		5.41673						69.2566	5.85872			41.2182	87.5
15.9	100		5.41673						69.2228	5.85337			41.2182	87.3725
16	100		5.41673						69.2128	5.84603			41.2182	87.3725
16.1	100		5.41673						69.2128	5.83988			41.2182	87.3725
16.2	100		5.41673						69.2128	5.83332			41.2054	87.3288
16.3	100		5.41673						69.1738	5.82868			41.1809	87.2449
16.4	100		5.41673						69.1738	5.8262			41.1435	87.2353
16.5	100		5.41673						69.1738	5.82146			41.1435	87.1174
16.6	100		5.41673						69.1738	5.81447			41.1435	87.1174
16.7	100		5.41673						69.1738	5.81168			41.1435	87.1174
16.8	100		5.41673						69.1738	5.81028			41.1435	87.1174
16.9	100		5.41673						69.119	5.80909			41.1435	86.9618
17	100		5.41673						69.0959	5.80445			41.1435	86.6071
17.1	100		5.41673						69.0905	5.79726			41.1435	86.6071
17.2	100		5.41673						69.0569	5.7917			41.1061	86.4796
17.3	100		5.41673						69.0569	5.78939			41.1061	86.4796
17.4	100		5.41673						69.0569	5.78014			41.0412	86.4796
17.5	100		5.41673						69.0569	5.77446			41.0314	86.4796
17.6	100		5.41673						69.0569	5.77025			40.994	86.4796
17.7	100		5.41673						69.0179	5.76692			40.9567	86.4796
17.8	100		5.41673						69.0179	5.76129			40.9567	86.4796
17.9	100		5.41673						69.0179	5.75522			40.9567	86.4796
18	100		5.41673						69.0179	5.75128			40.9567	86.4796
18.1	100		5.41673						69.0179	5.7483			40.9567	86.4796
18.2	100		5.41673						68.979	5.74301			40.9193	86.4796
18.3	100		5.41673						68.979	5.73766			40.9193	86.4796
18.4	100		5.41673						68.979	5.73445			40.9043	86.4284
18.5	100		5.41673						68.979	5.73215			40.8819	86.352
18.6	100		5.41673						68.979	5.72708			40.8445	86.335
18.7	100		5.41673						68.979	5.71993			40.8445	86.2245
18.8	100		5.41673						68.979	5.71751			40.8445	86.2245
18.9	100		5.41673						68.979	5.71284			40.8445	86.2245
19	100		5.41673						68.979	5.70676			40.8072	86.2245
19.1	100		5.41673						68.979	5.69894			40.7524	86.2245
19.2	100		5.41159						68.979	5.69263			40.7201	86.2245
19.3	100		5.40121						68.979	5.69173			40.6951	86.2245
19.4	100		5.40121						68.979	5.68937			40.6951	86.2245
19.5	100		5.40121						68.979	5.6815			40.6603	86.1058
19.6	100		5.40121						68.979	5.67485			40.6203	86.0969
19.7	100		5.40121						68.979	5.66591			40.6203	86.0969
19.8	100		5.40121						68.9583	5.65988			40.6203	86.0969
19.9	100		5.40121						68.94	5.65491			40.583	86.0465
20	100		5.40121						68.901	5.65149			40.5456	85.9694
20.1	100		5.40121						68.901	5.64794			40.5456	85.9694
20.2	100		5.40121						68.901	5.64479			40.5456	85.9694
20.3	100		5.40121						68.862	5.64068			40.5134	85.9694
20.4	100		5.40121						68.862	5.63595			40.4708	85.8418
20.5	100		5.40121						68.862	5.62977			40.4708	85.8418
20.6	100		5.40121						68.8231	5.62419			40.4708	85.8418
20.7	100		5.39615						68.8231	5.62143			40.4708	85.8418
20.8	100		5.38569						68.7841	5.6186			40.4708	85.8418
20.9	100		5.38569						68.7451	5.61592			40.4708	85.8418
21	100		5.38569						68.7451	5.61119			40.4708	85.8418
21.1	100		5.38569						68.7451	5.60949			40.4708	85.8418
21.2	100		5.38569						68.7451	5.60483			40.4708	85.7143
21.3	100		5.38569						68.7451	5.59866			40.4708	85.7143
21.4	100		5.38569						68.7062	5.5943			40.4708	85.7143
21.5	100		5.38569						68.7062	5.59327			40.4708	85.7143
21.6	100		5.38569						68.7062	5.58948			40.4708	85.7143
21.7	100		5.38569						68.7062	5.58234			40.4708	85.7143
21.8	100		5.38569						68.7062	5.57458			40.4708	85.7143
21.9	100		5.37448						68.7062	5.57071			40.4708	85.7143
22	100		5.34552						68.6672	5.56878			40.4708	85.5642
22.1	100		5.32502						68.6672	5.56625			40.4708	85.4592
22.2	100		5.30809						68.6672	5.56263			40.4708	85.4592
22.3	100		5.30809						68.582	5.55665			40.4708	85.4592
22.4	100		5.30726						68.5503	5.5527			40.4689	85.3316
22.5	100		5.27829						68.5503	5.54879			40.4335	85.3316
22.6	100		5.26484						68.5503	5.54049			40.4335	85.3316
22.7	100		5.26152						68.5503	5.5317			40.3961	85.3316
22.8	100		5.246						68.5503	5.52782			40.3961	85.2655
22.9	100		5.246						68.5503	5.52526			40.3961	85.2041
23	100		5.22658						68.5503	5.52192			40.3961	85.14
23.1	100		5.19761						68.5503	5.51802			40.3961	84.949
23.2	100		5.18392						68.5119	5.51561			40.3961	84.8235
23.3	100		5.13736						68.4782	5.51174			40.3961	84.8214
23.4	100		5.12184						68.4444	5.50557			40.3961	84.8214
23.5	100		5.12184						68.4334	5.49744			40.3961	84.8214
23.6	100		5.12184						68.4334	5.49203			40.3961	84.8214
23.7	100		5.10632						68.4334	5.48861			40.3961	84.7812
23.8	100		5.07245						68.4334	5.48373			40.3961	84.6939
23.9	100		5.04423						68.4315	5.47751			40.3943	84.6939
24	100		5.04423						68.3588	5.47513			40.3587	84.6939
24.1	100		5.04423						68.325	5.47252			40.3587	84.6939
24.2	100		5.02871						68.2775	5.4692			40.3587	84.6939
24.3	100		5.02075						68.2775	5.46531			40.3587	84.6939
24.4	100		4.98215						68.2385	5.46291			40.3214	84.6939
24.5	100		4.96663						68.2385	5.45944			40.3214	84.5663
24.6	100		4.96663						68.2385	5.45564			40.3214	84.5663
24.7	100		4.96663						68.2004	5.45068			40.3214	84.5663
24.8	100		4.95352						68.1995	5.44745			40.2524	84.5663
24.9	100		4.95111						68.1995	5.44515			40.2466	84.5663
25	100		4.93559						68.1606	5.43897			40.2466	84.4927
25.1	100		4.9287						68.1606	5.43584			40.2466	84.3112
25.2	100		4.91525						68.1095	5.434			40.2466	84.3112
25.3	100		4.90181						68.0826	5.431			40.2466	84.3112
25.4	100		4.88903						68.0826	5.4284			40.245	84.1837
25.5	100		4.88903						68.0826	5.42048			40.2093	84.1837
25.6	100		4.88903						68.0826	5.41783			40.2093	84.1837
25.7	100		4.88903						68.0436	5.41209			40.1479	84.0561
25.8	100		4.88903						68.0436	5.40705			40.1345	83.9913
25.9	100		4.87351						68.0436	5.40434			40.0972	83.8808
26	100		4.87351						68.0436	5.40183			40.0972	83.6428
26.1	100		4.84246						68.0395	5.39737			40.0972	83.5323
26.2	100		4.84246						68.0047	5.39491			40.0972	83.4184
26.3	100		4.84246						67.9657	5.39045			40.0972	83.2908
26.4	100		4.82694						67.9657	5.38545			40.0972	83.2908
26.5	100		4.82694						67.9434	5.38193			40.0384	83.2178
26.6	100		4.81142						67.9267	5.37637			40.0224	83.0514
26.7	100		4.81142						67.9267	5.37237			40.0224	82.9082
26.8	100		4.81142						67.9267	5.36977			40.0224	82.9082
26.9	100		4.81142						67.9253	5.3661			40.0224	82.7806
27	100		4.7974						67.8878	5.363			40.0224	82.7806
27.1	100		4.78395						67.8188	5.35781			40.0224	82.6824
27.2	100		4.76486						67.8098	5.35216			40.0224	82.398
27.3	100		4.76486						67.7708	5.35008			39.9663	82.398
27.4	100		4.76486						67.7708	5.34693			39.9103	82.398
27.5	100		4.76486						67.7708	5.34378			39.8729	82.398
27.6	100		4.76486						67.7708	5.34138			39.8729	82.398
27.7	100		4.76486						67.7708	5.33666			39.8729	82.398
27.8	100		4.76486						67.7708	5.33432			39.8729	82.398
27.9	100		4.76486						67.7708	5.33117			39.8729	82.398
28	100		4.76486						67.7708	5.32549			39.8729	82.2704
28.1	100		4.76486						67.7708	5.32318			39.8729	82.2152
28.2	100		4.76486						67.7708	5.31977			39.8729	82.1047
28.3	100		4.76486						67.7708	5.31617			39.8668	81.8878
28.4	100		4.76486						67.7708	5.31288			39.8356	81.8837
28.5	100		4.76486						67.7708	5.31049			39.8356	81.6456
28.6	100		4.76486						67.6929	5.30807			39.8356	81.6326
28.7	100		4.75507						67.6929	5.30596			39.8356	81.6326
28.8	100		4.74934						67.6929	5.30112			39.8356	81.5051
28.9	100		4.74934						67.6787	5.29681			39.7608	81.25
29	100		4.74934						67.6539	5.29098			39.7235	81.0931
29.1	100		4.74934						67.6539	5.28559			39.7235	80.9703
29.2	100		4.74934						67.6539	5.2801			39.7235	80.7398
29.3	100		4.74934						67.6539	5.2793			39.7235	80.7398
29.4	100		4.74934						67.6539	5.2731			39.6861	80.7398
29.5	100		4.74934						67.6321	5.26771			39.6861	80.7398
29.6	100		4.74934						67.615	5.26492			39.6861	80.6852
29.7	100		4.74934						67.6035	5.26237			39.6487	80.6122
29.8	100		4.74934						67.576	5.25933			39.6487	80.6122
29.9	100		4.74934						67.575	5.25371			39.6487	80.6122
30	100		4.74934						67.537	5.2496			39.6154	80.6122
30.1	100		4.74934						67.5074	5.24261			39.6114	80.6122
30.2	100		4.74934						67.4981	5.24031			39.6114	80.6122
30.3	100		4.74934						67.4981	5.2399			39.6114	80.6122
30.4	100		4.74934						67.4981	5.23832			39.6114	80.4847
30.5	100		4.74934						67.4981	5.23487			39.6114	80.4847
30.6	100		4.74934						67.4981	5.23179			39.6114	80.4731
30.7	100		4.74934						67.4981	5.22941			39.6114	80.3571
30.8	100		4.74934						67.4981	5.2271			39.6114	80.2296
30.9	100		4.74934						67.4981	5.22421			39.6114	80.102
31	100		4.74934						67.4981	5.2208			39.6114	80.102
31.1	100		4.74934						67.4981	5.21511			39.6114	80.102
31.2	100		4.74934						67.4868	5.21389			39.6114	80.102
31.3	100		4.74934						67.4591	5.21232			39.6114	80.102
31.4	100		4.74934						67.4591	5.21076			39.6114	80.102
31.5	100		4.74934						67.4591	5.21076			39.6114	80.102
31.6	100		4.74934						67.4591	5.20864			39.6114	80.102
31.7	100		4.74934						67.4591	5.20686			39.574	80.102
31.8	100		4.74934						67.4591	5.20654			39.574	80.102
31.9	100		4.74934						67.4591	5.20535			39.574	80.102
32	100		4.74934						67.4505	5.20026			39.574	80.102
32.1	100		4.74934						67.4201	5.19626			39.574	80.0911
32.2	100		4.74934						67.4201	5.19391			39.574	79.9745
32.3	100		4.74934						67.4201	5.19096			39.574	79.9745
32.4	100		4.74934						67.4201	5.18765			39.5484	79.9745
32.5	100		4.74934						67.4201	5.18496			39.5366	79.9745
32.6	100		4.74934						67.4201	5.18374			39.5366	79.9745
32.7	100		4.74934						67.4201	5.18266			39.5366	79.9745
32.8	100		4.74934						67.4201	5.18095			39.5366	79.9745
32.9	100		4.74934						67.4201	5.1795			39.5366	79.9745
33	100		4.74934						67.4201	5.17867			39.5366	79.9745
33.1	100		4.74934						67.4201	5.1772			39.5366	79.9745
33.2	100		4.74934						67.3811	5.17647			39.5366	79.9745
33.3	100		4.74934						67.3811	5.17614			39.5366	79.9745
33.4	100		4.74934						67.354	5.17445			39.5366	79.9745
33.5	100		4.74934						67.2949	5.17343			39.5366	79.9745
33.6	100		4.74934						67.2642	5.17101			39.5366	79.9745
33.7	100		4.74934						67.2642	5.17023			39.5366	79.9745
33.8	100		4.74934						67.2642	5.16854			39.4993	79.9745
33.9	100		4.74934						67.2642	5.16854			39.4993	79.9745
34	100		4.74934						67.2642	5.16854			39.4993	79.9745
34.1	100		4.74934						67.2642	5.1677			39.4993	79.9745
34.2	100		4.74934						67.2253	5.1677			39.4993	79.9745
34.3	100		4.74934						67.2253	5.16685			39.4993	79.9745
34.4	100		4.74934						67.2253	5.16684			39.4988	79.9745
34.5	100		4.74934						67.2253	5.16527			39.4619	79.9745
34.6	100		4.74934						67.2253	5.16454			39.4619	79.9745
34.7	100		4.74934						67.2253	5.16432			39.4619	79.9745
34.8	100		4.74934						67.2253	5.16267			39.4619	79.9745
34.9	100		4.74934						67.2253	5.16179			39.4491	79.9745
35	100		4.74934						67.2253	5.16179			39.4245	79.9745
35.1	100		4.74934						67.2253	5.16179			39.4245	79.9745
35.2	100		4.74934						67.2253	5.16179			39.4245	79.9745
35.3	100		4.74934						67.2253	5.1611			39.4245	79.8715
35.4	100		4.74934						67.2253	5.16094			39.3871	79.8469
35.5	100		4.74934						67.2253	5.16003			39.3871	79.8469
35.6	100		4.74934						67.2253	5.15925			39.3871	79.8469
35.7	100		4.74934						67.2253	5.15841			39.3871	79.8469
35.8	100		4.74934						67.2253	5.15733			39.3871	79.8469
35.9	100		4.74934						67.2253	5.15588			39.3498	79.8469
36	100		4.74934						67.2253	5.15588			39.3498	79.8469
36.1	100		4.74934						67.2253	5.15588			39.3124	79.8469
36.2	100		4.74934						67.2253	5.15452			39.3124	79.8469
36.3	100		4.74934						67.2253	5.15334			39.3124	79.8469
36.4	100		4.74934						67.2253	5.15277			39.3124	79.8469
36.5	100		4.74934						67.2253	5.14996			39.3124	79.8469
36.6	100		4.74934						67.2253	5.14996			39.3124	79.8469
36.7	100		4.74934						67.2253	5.14838			39.3124	79.8469
36.8	100		4.74934						67.2253	5.14659			39.3124	79.8469
36.9	100		4.74934						67.2253	5.14574			39.3124	79.8469
37	100		4.74934						67.2253	5.14405			39.3124	79.8469
37.1	100		4.74934						67.2253	5.14405			39.3124	79.8469
37.2	100		4.74934						67.2253	5.14405			39.3124	79.8469
37.3	100		4.74934						67.2253	5.14298			39.2377	79.8469
37.4	100		4.74934						67.2253	5.14068			39.2377	79.8469
37.5	100		4.74934						67.2253	5.13994			39.2377	79.8469
37.6	100		4.74934						67.2253	5.13921			39.2377	79.8469
37.7	100		4.74934						67.2253	5.13814			39.2377	79.8469
37.8	100		4.74934						67.2253	5.13775			39.2377	79.8469
37.9	100		4.74934						67.2253	5.13533			39.2377	79.8469
38	100		4.74934						67.2253	5.13477			39.2377	79.8469
38.1	100		4.74934						67.2253	5.13477			39.2353	79.8469
38.2	100		4.74934						67.2253	5.13477			39.2003	79.8469
38.3	100		4.74934						67.2253	5.13258			39.2003	79.8469
38.4	100		4.74934						67.2253	5.13083			39.1755	79.8469
38.5	100		4.74934						67.2253	5.1297			39.1629	79.8469
38.6	100		4.74934						67.2253	5.12852			39.1108	79.8469
38.7	100		4.74934						67.2253	5.12672			39.0882	79.8469
38.8	100		4.74934						67.2253	5.12357			39.0882	79.8469
38.9	100		4.74934						67.2253	5.12126			39.0882	79.8469
39	100		4.74934						67.2253	5.11884			39.0882	79.8469
39.1	100		4.74934						67.2253	5.11665			39.0882	79.8469
39.2	100		4.74934						67.2253	5.11534			39.0882	79.8469
39.3	100		4.74934						67.2253	5.11411			39.071	79.8469
39.4	100		4.74934						67.2253	5.11169			39.0508	79.8469
39.5	100		4.74934						67.2253	5.10843			39.0508	79.8469
39.6	100		4.74934						67.2253	5.10516			39.0508	79.8469
39.7	100		4.74934						67.2253	5.10359			39.0508	79.8469
39.8	100		4.74934						67.2253	5.10201			39.0508	79.8469
39.9	100		4.74934						67.1863	5.10099			39.0508	79.8469
40	100		4.74934						67.1863	5.10015			39.0508	79.8469
40.1	100		4.74934						67.1863	5.0993			39.0508	79.8469
40.2	100		4.74934						67.1863	5.09802			39.0134	79.8469
40.3	100		4.74934						67.1473	5.09403			39.0134	79.8469
40.4	100		4.74934						67.1473	5.09004			39.0134	79.8469
40.5	100		4.74934						67.1473	5.08628			38.9761	79.8469
40.6	100		4.74934						67.1083	5.08434			38.9761	79.8469
40.7	100		4.74934						67.1083	5.08226			38.9761	79.8469
40.8	100		4.74934						67.1083	5.07873			38.9761	79.8469
40.9	100		4.74934						67.1083	5.07735			38.9761	79.8469
41	100		4.74934						67.1083	5.07534			38.9761	79.8469
41.1	100		4.74934						67.1083	5.07397			38.9761	79.8469
41.2	100		4.74934						67.1083	5.07164			38.9761	79.8469
41.3	100		4.74934						67.1083	5.07144			38.9467	79.8469
41.4	100		4.74934						67.1083	5.0689			38.9387	79.8469
41.5	100		4.74934						67.1083	5.06634			38.9387	79.8469
41.6	100		4.74934						67.1083	5.06422			38.9387	79.7978
41.7	100		4.74934						67.1083	5.06025			38.9387	79.7194
41.8	100		4.74934						67.1083	5.05857			38.9387	79.7194
41.9	100		4.74934						67.07	5.05542			38.9387	79.7194
42	100		4.74934						67.0694	5.05467			38.8752	79.7194
42.1	100		4.74934						67.0694	5.05249			38.864	79.628
42.2	100		4.74934						67.0694	5.04948			38.864	79.5918
42.3	100		4.74934						67.0694	5.04703			38.864	79.5918
42.4	100		4.74934						67.0694	5.04499			38.864	79.5918
42.5	100		4.74934						67.0694	5.04326			38.864	79.5918
42.6	100		4.74934						67.0675	5.04015			38.864	79.5918
42.7	100		4.74934						67.0304	5.0378			38.864	79.5918
42.8	100		4.74934						67.0304	5.037			38.864	79.5918
42.9	100		4.74934						67.0304	5.03627			38.864	79.5918
43	100		4.74934						67.0304	5.03424			38.864	79.5918
43.1	100		4.74934						67.0304	5.03058			38.864	79.5918
43.2	100		4.74934						67.0304	5.0288			38.8174	79.5605
43.3	100		4.74934						67.0304	5.02734			38.7892	79.4643
43.4	100		4.74934						66.9923	5.02584			38.7892	79.4643
43.5	100		4.74934						66.9914	5.02272			38.7519	79.4643
43.6	100		4.74934						66.9914	5.01981			38.7519	79.4643
43.7	100		4.74934						66.9914	5.01691			38.7145	79.4643
43.8	100		4.74934						66.9914	5.0158			38.7145	79.4643
43.9	100		4.74934						66.9914	5.01349			38.7145	79.4643
44	100		4.74934						66.9914	5.01233			38.7145	79.4643
44.1	100		4.74934						66.9914	5.01141			38.7145	79.4643
44.2	100		4.74934						66.9914	5.00672			38.7145	79.4643
44.3	100		4.74934						66.9914	5.00257			38.6771	79.4643
44.4	100		4.74934						66.9914	5.00135			38.6771	79.4643
44.5	100		4.74934						66.9914	5.00135			38.6771	79.4643
44.6	100		4.74934						66.9914	5.00019			38.6398	79.4643
44.7	100		4.74934						66.9914	4.99946			38.6398	79.4643
44.8	100		4.74934						66.9914	4.99797			38.6398	79.4643
44.9	100		4.74934						66.9914	4.99797			38.6398	79.4643
45	100		4.74934						66.9914	4.99797			38.6398	79.4643
45.1	100		4.74934						66.9525	4.99713			38.6398	79.4643
45.2	100		4.74934						66.9525	4.9958			38.6398	79.4643
45.3	100		4.74934						66.9525	4.99254			38.6398	79.4083
45.4	100		4.74934						66.9525	4.99122			38.6398	79.3367
45.5	100		4.74934						66.9525	4.98953			38.6398	79.3367
45.6	100		4.74934						66.9525	4.9895			38.6398	79.3367
45.7	100		4.74934						66.9525	4.98869			38.6398	79.3367
45.8	100		4.74934						66.9224	4.98654			38.6398	79.3367
45.9	100		4.74934						66.9135	4.98615			38.6398	79.3367
46	100		4.74934						66.9135	4.98573			38.6398	79.3367
46.1	100		4.74934						66.9135	4.98331			38.6398	79.3367
46.2	100		4.74934						66.9135	4.98277			38.6398	79.3367
46.3	100		4.74934						66.9135	4.98167			38.6398	79.3367
46.4	100		4.74934						66.9135	4.97858			38.6398	79.3367
46.5	100		4.74934						66.9135	4.97559			38.6398	79.3367
46.6	100		4.73382						66.8745	4.97433			38.6398	79.2474
46.7	100		4.73382						66.8745	4.97385			38.6398	79.2092
46.8	100		4.73382						66.8745	4.97154			38.6398	79.2092
46.9	100		4.73382						66.8745	4.96842			38.6398	79.2092
47	100		4.73382						66.868	4.96645			38.6398	79.0816
47.1	100		4.73382						66.8355	4.96335			38.6398	79.0816
47.2	100		4.73382						66.8355	4.96184			38.6398	79.0816
47.3	100		4.73382						66.8355	4.95998			38.6398	79.0816
47.4	100		4.72403						66.8355	4.95829			38.6398	79.0816
47.5	100		4.70278						66.8355	4.95703			38.6398	79.0816
47.6	100		4.70278						66.8355	4.95575			38.6398	79.0816
47.7	100		4.70278						66.8355	4.95517			38.6398	79.0816
47.8	100		4.70278						66.8355	4.95281			38.6398	79.0816
47.9	100		4.70278						66.8355	4.94656			38.6398	79.0816
48	100		4.70278						66.8355	4.94478			38.6398	79.0816
48.1	100		4.70278						66.8355	4.94419			38.6398	79.0816
48.2	100		4.70278						66.8355	4.94251			38.6398	79.0816
48.3	100		4.70278						66.8355	4.94019			38.6398	79.0271
48.4	100		4.70278						66.8355	4.93971			38.6398	78.9541
48.5	100		4.70029						66.8355	4.93775			38.6398	78.9541
48.6	100		4.68726						66.8355	4.9346			38.6398	78.9541
48.7	100		4.6734						66.8355	4.93296			38.6398	78.9541
48.8	100		4.67174						66.8355	4.93127			38.6398	78.8265
48.9	100		4.67174						66.8112	4.93042			38.6398	78.8265
49	100		4.67174						66.7774	4.93001			38.6398	78.8265
49.1	100		4.67174						66.7436	4.92704			38.6398	78.8265
49.2	100		4.67174						66.7186	4.9262			38.6398	78.8265
49.3	100		4.67174						66.7151	4.92367			38.6398	78.699
49.4	100		4.67174						66.6797	4.92367			38.6398	78.699
49.5	100		4.67174						66.6797	4.92158			38.6398	78.5939
49.6	100		4.65622						66.6797	4.92113			38.6398	78.5714
49.7	100		4.65622						66.6797	4.92113			38.6398	78.5714
49.8	100		4.65622						66.6797	4.91909			38.6398	78.5714
49.9	100		4.65622						66.6797	4.91811			38.6398	78.5714
50	100		4.65622						66.6797	4.91691			38.6398	78.5714
50.1	100		4.65622						66.6797	4.91691			38.6398	78.5714
50.2	100		4.65622						66.6797	4.91616			38.6398	78.5714
50.3	100		4.65622						66.6797	4.91395			38.6398	78.4439
50.4	100		4.65622						66.6797	4.91301			38.6398	78.3163
50.5	100		4.65622						66.6797	4.91059			38.6398	78.3163
50.6	100		4.65074						66.6797	4.90931			38.6398	78.2713
50.7	100		4.6407						66.6797	4.90773			38.6398	78.1888
50.8	100		4.6407						66.6797	4.90425			38.6398	78.1888
50.9	100		4.6407						66.6797	4.90425			38.6398	78.1888
51	100		4.628						66.6797	4.90271			38.6398	78.1888
51.1	100		4.62517						66.6797	4.90256			38.6398	78.1888
51.2	100		4.62517						66.6797	4.9004			38.6398	78.1888
51.3	100		4.62517						66.6797	4.89679			38.6398	78.1888
51.4	100		4.62517						66.6686	4.89532			38.6398	78.1888
51.5	100		4.62517						66.6407	4.89386			38.6398	78.1888
51.6	100		4.62517						66.6407	4.89157			38.6398	78.1888
51.7	100		4.62517						66.6407	4.89074			38.6398	78.1888
51.8	100		4.62517						66.6407	4.88926			38.6398	78.1888
51.9	100		4.62517						66.6407	4.88716			38.6398	78.1888
52	100		4.62517						66.6407	4.88567			38.6024	78.1888
52.1	100		4.62517						66.6407	4.88508			38.6024	78.1888
52.2	100		4.62517						66.6017	4.88211			38.6024	78.1888
52.3	100		4.62393						66.5986	4.87969			38.6024	78.1888
52.4	100		4.60965						66.5627	4.87732			38.6024	78.1888
52.5	100		4.60965						66.5627	4.87348			38.6024	78.1888
52.6	100		4.60965						66.5627	4.87243			38.6024	78.1888
52.7	100		4.60965						66.5627	4.8717			38.6024	78.1888
52.8	100		4.59413						66.5627	4.86893			38.6024	78.1888
52.9	100		4.58982						66.5627	4.86554			38.6024	78.1888
53	100		4.57861						66.5627	4.86069			38.6024	78.1888
53.1	100		4.57861						66.5627	4.85779			38.6024	78.1888
53.2	100		4.57861						66.5627	4.85622			38.6024	78.1888
53.3	100		4.57861						66.5627	4.85612			38.6024	78.1888
53.4	100		4.57861						66.5627	4.85424			38.6024	78.1888
53.5	100		4.57122						66.5627	4.85234			38.6024	78.1888
53.6	100		4.56309						66.5627	4.84934			38.6024	78.1888
53.7	100		4.56309						66.5627	4.8475			38.6024	78.1622
53.8	100		4.56309						66.5627	4.84573			38.6024	78.0612
53.9	100		4.56309						66.5627	4.8426			38.6024	77.9412
54	100		4.56309						66.5627	4.84108			38.565	77.9337
54.1	100		4.56309						66.5627	4.84007			38.565	77.9337
54.2	100		4.55471						66.5627	4.83923			38.5277	77.9337
54.3	100		4.54757						66.5238	4.83754			38.5277	77.9337
54.4	100		4.54757						66.5238	4.83623			38.4903	77.9337
54.5	100		4.54757						66.5238	4.8332			38.4903	77.9337
54.6	100		4.54757						66.5238	4.82994			38.4901	77.9337
54.7	100		4.54757						66.5238	4.82773			38.4529	77.9337
54.8	100		4.54757						66.5238	4.82594			38.4529	77.9337
54.9	100		4.54757						66.5238	4.82521			38.4529	77.8566
55	100		4.52475						66.4665	4.82279			38.4529	77.8061
55.1	100		4.51653						66.4458	4.82037			38.4529	77.6786
55.2	100		4.51653						66.4069	4.81777			38.4529	77.6786
55.3	100		4.51545						66.4069	4.8139			38.4529	77.6697
55.4	100		4.50101						66.4069	4.81231			38.4529	77.551
55.5	100		4.50101						66.4069	4.81052			38.3856	77.551
55.6	100		4.50101						66.4069	4.8077			38.3782	77.551
55.7	100		4.50101						66.4069	4.805			38.3408	77.551
55.8	100		4.49478						66.4069	4.8019			38.3034	77.551
55.9	100		4.48549						66.4069	4.79931			38.3034	77.551
56	100		4.48549						66.4069	4.79836			38.3034	77.551
56.1	100		4.48549						66.4069	4.79616			38.3034	77.551
56.2	100		4.48549						66.4069	4.79386			38.3034	77.551
56.3	100		4.48549						66.4069	4.79155			38.3034	77.4576
56.4	100		4.48549						66.4069	4.78924			38.3034	77.4235
56.5	100		4.48549						66.4069	4.78356			38.3034	77.4235
56.6	100		4.48549						66.3939	4.77956			38.2661	77.4235
56.7	100		4.48242						66.3679	4.7759			38.2661	77.3982
56.8	100		4.46997						66.3654	4.77326			38.2661	77.2959
56.9	100		4.45552						66.3289	4.7701			38.2661	77.1772
57	100		4.44208						66.3289	4.76526			38.2661	77.1684
57.1	100		4.42341						66.3289	4.76352			38.2661	77.1684
57.2	100		4.42341						66.3289	4.75936			38.2463	77.1684
57.3	100		4.42341						66.3289	4.75563			38.2287	77.1179
57.4	100		4.42341						66.3289	4.75435			38.2287	77.0408
57.5	100		4.42341						66.3289	4.7513			38.2287	77.0408
57.6	100		4.42341						66.3289	4.74805			38.2287	77.0408
57.7	100		4.42341						66.3289	4.74501			38.2287	77.0408
57.8	100		4.42341						66.3289	4.74174			38.2287	77.0408
57.9	100		4.42341						66.3289	4.73859			38.2287	77.0408
58	100		4.42341						66.3289	4.73543			38.2287	76.9133
58.1	100		4.42341						66.3289	4.7334			38.2287	76.9133
58.2	100		4.42042						66.3289	4.73235			38.2287	76.9133
58.3	100		4.40788						66.3289	4.7302			38.2287	76.9133
58.4	100		4.40788						66.3289	4.72705			38.2287	76.9133
58.5	100		4.40788						66.3289	4.72256			38.2287	76.9133
58.6	100		4.40788						66.3289	4.7199			38.2287	76.9133
58.7	100		4.39975						66.3289	4.71932			38.2287	76.9133
58.8	100		4.39236						66.3289	4.7173			38.2287	76.9133
58.9	100		4.39236						66.3289	4.71508			38.2287	76.9133
59	100		4.39236						66.3289	4.71162			38.2287	76.8976
59.1	100		4.39236						66.3289	4.71004			38.2287	76.7857
59.2	100		4.39236						66.3289	4.7069			38.2287	76.7857
59.3	100		4.36564						66.3289	4.7023			38.2287	76.7857
59.4	100		4.35219						66.306	4.69707			38.2287	76.7857
59.5	100		4.3458						66.29	4.69453			38.2287	76.7857
59.6	100		4.33028						66.29	4.69315			38.2287	76.7857
59.7	100		4.32738						66.251	4.6923			38.2287	76.7857
59.8	100		4.29924						66.251	4.69123			38.2287	76.7857
59.9	100		4.29924						66.251	4.68646			38.2287	76.7857
60	100		4.29924						66.2203	4.68338			38.2287	76.7857
60.1	100		4.28372						66.212	4.68077			38.2287	76.7857
60.2	100		4.28372						66.212	4.68004			38.1913	76.7857
60.3	100		4.28372						66.212	4.67834			38.1913	76.7857
60.4	100		4.28372						66.212	4.67605			38.1913	76.7857
60.5	100		4.28372						66.212	4.67437			38.1913	76.7857
60.6	100		4.28372						66.212	4.67288			38.1546	76.7857
60.7	100		4.28372						66.1789	4.6695			38.154	76.7857
60.8	100		4.2682						66.173	4.666			38.154	76.7857
60.9	100		4.25915						66.173	4.66444			38.154	76.7857
61	100		4.25268						66.1555	4.6633			38.154	76.7857
61.1	100		4.24778						66.1341	4.65942			38.154	76.7857
61.2	100		4.23716						66.1341	4.65622			38.154	76.7857
61.3	100		4.23716						66.1341	4.65169			38.154	76.7857
61.4	100		4.22296						66.1341	4.64931			38.154	76.7857
61.5	100		4.22164						66.1341	4.64792			38.154	76.7857
61.6	100		4.22164						66.1341	4.64422			38.154	76.7032
61.7	100		4.22164						66.1341	4.64075			38.154	76.6582
61.8	100		4.22164						66.1341	4.63814			38.154	76.6582
61.9	100		4.22164						66.1341	4.6351			38.154	76.6582
62	100		4.22164						66.1341	4.63066			38.1166	76.6582
62.1	100		4.22164						66.1341	4.63066			38.1166	76.6582
62.2	100		4.22164						66.0682	4.62755			38.1166	76.6582
62.3	100		4.22164						66.0561	4.62548			38.1166	76.6582
62.4	100		4.22164						66.0561	4.62329			38.1166	76.6582
62.5	100		4.20612						66.0561	4.62147			38.1166	76.6015
62.6	100		4.20612						66.0172	4.61968			38.1166	76.5306
62.7	100		4.20338						66.0103	4.61785			38.11	76.5306
62.8	100		4.19059						65.9782	4.61623			38.0776	76.5306
62.9	100		4.19059						65.9782	4.61462			38.0418	76.5306
63	100		4.19059						65.9782	4.61462			38.0418	76.5306
63.1	100		4.19059						65.8752	4.611			38.0045	76.5306
63.2	100		4.19059						65.8613	4.60828			38.0045	76.5306
63.3	100		4.19059						65.8223	4.60607			38.0045	76.5306
63.4	100		4.17507						65.8129	4.60323			38.0045	76.5306
63.5	100		4.17507						65.7833	4.60195			38.0045	76.4031
63.6	100		4.17507						65.7833	4.60113			38.0045	76.4031
63.7	100		4.17507						65.7833	4.59885			38.0045	76.4031
63.8	100		4.17507						65.7833	4.59654			38.0045	76.2755
63.9	100		4.16619						65.7833	4.59604			38.0045	76.2755
64	100		4.15955						65.7833	4.59604			38.0045	76.2755
64.1	100		4.15955						65.7714	4.59578			38.0045	76.2755
64.2	100		4.15955						65.7443	4.59505			38.0045	76.2755
64.3	100		4.15955						65.7443	4.5926			38.0031	76.2707
64.4	100		4.15955						65.7443	4.58945			37.9671	76.148
64.5	100		4.15955						65.7143	4.58929			37.9671	76.148
64.6	100		4.15955						65.6664	4.58737			37.9671	76.0668
64.7	100		4.15955						65.6664	4.58633			37.9671	76.0204
64.8	100		4.15955						65.6664	4.58591			37.9671	76.0204
64.9	100		4.15955						65.6664	4.58506			37.9671	76.0204
65	100		4.15955						65.6664	4.58498			37.9671	75.8929
65.1	100		4.15955						65.6664	4.5834			37.9671	75.8929
65.2	100		4.15955						65.6339	4.57957			37.9671	75.7653
65.3	100		4.15955						65.6274	4.57772			37.9671	75.7653
65.4	100		4.15955						65.6053	4.57662			37.9459	75.7653
65.5	100		4.15955						65.5885	4.57578			37.8924	75.7653
65.6	100		4.15955						65.5885	4.57443			37.8924	75.7653
65.7	100		4.15955						65.5885	4.5724			37.8924	75.7653
65.8	100		4.15955						65.5885	4.57155			37.8924	75.7653
65.9	100		4.15955						65.5534	4.57004			37.8924	75.7653
66	100		4.15955						65.5197	4.56922			37.8924	75.7653
66.1	100		4.15955						65.5105	4.56902			37.8924	75.7653
66.2	100		4.15955						65.5105	4.56902			37.8924	75.7653
66.3	100		4.15955						65.5105	4.56787			37.8924	75.6261
66.4	100		4.15955						65.5105	4.5661			37.8924	75.3826
66.5	100		4.15955						65.4715	4.56303			37.8924	75.3826
66.6	100		4.15955						65.4715	4.56227			37.8564	75.3826
66.7	100		4.15955						65.4715	4.56227			37.855	75.3826
66.8	100		4.15955						65.4715	4.56168			37.855	75.3826
66.9	100		4.15955						65.4497	4.56058			37.855	75.311
67	100		4.15955						65.4326	4.56022			37.855	75.2551
67.1	100		4.15955						65.4326	4.55839			37.855	75.2551
67.2	100		4.15955						65.3936	4.55635			37.855	75.2551
67.3	100		4.15955						65.3536	4.55467			37.855	75.2551
67.4	100		4.15955						65.3157	4.55467			37.855	75.2551
67.5	100		4.15955						65.3157	4.55402			37.855	75.1275
67.6	100		4.15955						65.3157	4.55382			37.855	75.0477
67.7	100		4.15955						65.3157	4.55215			37.855	75
67.8	100		4.15955						65.3157	4.55099			37.855	75
67.9	100		4.15955						65.3157	4.54922			37.855	74.8725
68	100		4.15955						65.3157	4.54791			37.855	74.8725
68.1	100		4.15955						65.3157	4.54791			37.855	74.8725
68.2	100		4.15955						65.3157	4.54791			37.8176	74.8725
68.3	100		4.15955						65.3157	4.54733			37.8176	74.7845
68.4	100		4.15955						65.3157	4.54575			37.8176	74.7449
68.5	100		4.15955						65.3157	4.54466			37.8176	74.7449
68.6	100		4.15955						65.3157	4.54345			37.8176	74.7449
68.7	100		4.15955						65.3157	4.54102			37.8176	74.7449
68.8	100		4.15955						65.3157	4.54031			37.8176	74.7449
68.9	100		4.15955						65.3157	4.54031			37.8176	74.7449
69	100		4.15955						65.3157	4.53947			37.7803	74.7449
69.1	100		4.15955						65.3157	4.53725			37.7803	74.7449
69.2	100		4.15955						65.3157	4.53652			37.7803	74.7449
69.3	100		4.15955						65.3157	4.53579			37.7803	74.7449
69.4	100		4.15955						65.2767	4.5344			37.7803	74.7449
69.5	100		4.15955						65.2767	4.5344			37.7803	74.734
69.6	100		4.15955						65.2767	4.53279			37.7803	74.6174
69.7	100		4.15955						65.2767	4.53102			37.7803	74.6174
69.8	100		4.15955						65.2767	4.52987			37.7803	74.4427
69.9	100		4.15955						65.2767	4.52802			37.7803	74.292
70	100		4.15955						65.2767	4.52645			37.7803	74.2347
70.1	100		4.15955						65.2767	4.52427			37.7803	74.2347
70.2	100		4.15955						65.2767	4.52317			37.7803	74.1071
70.3	100		4.15955						65.2767	4.52173			37.7803	73.9775
70.4	100		4.15955						65.2767	4.52099			37.7473	73.852
70.5	100		4.15955						65.2767	4.51899			37.7055	73.852
70.6	100		4.15955						65.2767	4.51751			37.7055	73.7245
70.7	100		4.15955						65.2767	4.51626			37.7055	73.5969
70.8	100		4.15955						65.2767	4.51414			37.7055	73.5969
70.9	99.9909		4.15955						65.2767	4.5119			37.7055	73.4694
71	99.9105		4.15955						65.2767	4.50738			37.7055	73.4694
71.1	99.9105		4.15955						65.2767	4.50578			37.7055	73.4694
71.2	99.9105		4.15955						65.2767	4.504			37.7055	73.4694
71.3	99.9105		4.15955						65.2767	4.50258			37.7055	73.4694
71.4	99.9105		4.15955						65.2767	4.50231			37.7055	73.4694
71.5	99.9105		4.15955						65.2767	4.50062			37.6901	73.4694
71.6	99.9105		4.15955						65.2767	4.49955			37.6682	73.4694
71.7	99.9105		4.15955						65.2767	4.49628			37.6628	73.4694
71.8	99.9105		4.15955						65.2767	4.49301			37.6308	73.4694
71.9	99.9105		4.15955						65.2767	4.48986			37.598	73.4694
72	99.9105		4.15955						65.2767	4.48649			37.5934	73.4694
72.1	99.9105		4.15955						65.2767	4.48576			37.5934	73.4694
72.2	99.9105		4.15955						65.2767	4.48458			37.5934	73.4694
72.3	99.9105		4.15955						65.2767	4.484			37.5806	73.4694
72.4	99.9105		4.15955						65.2767	4.48018			37.556	73.4694
72.5	99.9105		4.15955						65.2767	4.47692			37.5532	73.4694
72.6	99.9105		4.15955						65.2767	4.47534			37.5187	73.3493
72.7	99.9105		4.15955						65.2767	4.47529			37.5187	73.3418
72.8	99.9105		4.15955						65.2767	4.47472			37.5187	73.3418
72.9	99.9105		4.15955						65.2767	4.4723			37.5187	73.3418
73	99.9105		4.15955						65.2767	4.47023			37.5035	73.3418
73.1	99.9105		4.15955						65.2767	4.47			37.4813	73.3418
73.2	99.9105		4.15955						65.2767	4.46722			37.4813	73.3418
73.3	99.9105		4.15955						65.2767	4.46432			37.4813	73.3418
73.4	99.9105		4.15955						65.2767	4.46211			37.4813	73.3418
73.5	99.9105		4.15955						65.2767	4.46178			37.4813	73.3418
73.6	99.9105		4.15955						65.2767	4.46025			37.444	73.3418
73.7	99.9105		4.15955						65.2767	4.45845			37.444	73.3418
73.8	99.9105		4.15955						65.2767	4.45699			37.444	73.3418
73.9	99.9105		4.15955						65.2767	4.45486			37.444	73.3418
74	99.9105		4.15955						65.274	4.45322			37.4066	73.3418
74.1	99.9105		4.15955						65.2377	4.45165			37.4066	73.3418
74.2	99.9105		4.15955						65.2065	4.45081			37.4066	73.3418
74.3	99.9105		4.15955						65.1727	4.4494			37.4066	73.3418
74.4	99.9105		4.15955						65.1598	4.44692			37.4066	73.3418
74.5	99.9105		4.15955						65.1598	4.44405			37.4066	73.3418
74.6	99.9105		4.15955						65.1598	4.43983			37.4066	73.3418
74.7	99.9105		4.15955						65.1598	4.43983			37.4066	73.3418
74.8	99.9105		4.15955						65.1598	4.43814			37.4066	73.3418
74.9	99.9105		4.15955						65.1598	4.43656			37.4066	73.3418
75	99.9105		4.15955						65.1312	4.43414			37.4066	73.3418
75.1	99.9105		4.15955						65.0585	4.42818			37.4066	73.3418
75.2	99.9105		4.15955						65.0429	4.42593			37.4066	73.3418
75.3	99.9105		4.15955						65.0429	4.42519			37.4066	73.3418
75.4	99.9105		4.15955						65.0429	4.42378			37.4066	73.3166
75.5	99.9105		4.15955						65.0039	4.4212			37.4066	73.2143
75.6	99.9105		4.15955						65.0039	4.42041			37.4066	73.2143
75.7	99.9105		4.14403						65.0039	4.41906			37.4066	73.2143
75.8	99.9105		4.14403						65.0039	4.41787			37.3692	73.2143
75.9	99.9105		4.14403						65.0039	4.41698			37.3692	73.2143
76	99.9105		4.14403						65.0039	4.41416			37.3692	73.2143
76.1	99.887		4.14403						65.0039	4.41192			37.3318	73.2143
76.2	99.8209		4.14403						65.0039	4.40859			37.2571	73.2143
76.3	99.8209		4.14403						65.0039	4.40523			37.2571	73.2143
76.4	99.8209		4.14403						65.0039	4.40195			37.2571	73.2143
76.5	99.7314		4.14403						65.0039	4.39953			37.1925	73.2143
76.6	99.7314		4.14403						64.9649	4.39745			37.1824	73.2143
76.7	99.7314		4.14403						64.9649	4.3956			37.1652	73.2143
76.8	99.7314		4.14403						64.9649	4.39058			37.1076	73.2143
76.9	99.7314		4.14403						64.9649	4.38985			37.0703	73.2143
77	99.7314		4.14403						64.9649	4.38911			37.0703	73.2143
77.1	99.7314		4.14403						64.9649	4.38598			37.0703	73.2143
77.2	99.7314		4.14403						64.9649	4.38241			37.0703	73.2143
77.3	99.7314		4.14403						64.9649	4.37905			37.0703	73.1304
77.4	99.7314		4.1359						64.9649	4.37308			37.0703	73.0867
77.5	99.7314		4.12851						64.9649	4.36941			37.0703	73.0867
77.6	99.7314		4.12851						64.9649	4.36697			37.0703	73.0867
77.7	99.7314		4.12851						64.9649	4.36173			37.0611	73.0867
77.8	99.7314		4.12851						64.9649	4.35626			36.9585	73.0867
77.9	99.7314		4.12851						64.9649	4.35551			36.9208	73.0867
78	99.7314		4.12851						64.9649	4.35248			36.9208	73.0867
78.1	99.6419		4.12851						64.9649	4.34968			36.9208	73.0867
78.2	99.6419		4.12851						64.9649	4.34579			36.8834	73.0867
78.3	99.6419		4.12851						64.9649	4.34387			36.8834	73.0867
78.4	99.5356		4.12851						64.9649	4.34019			36.8834	73.0867
78.5	99.4629		4.12851						64.9649	4.33921			36.8814	73.0867
78.6	99.4629		4.12851						64.9291	4.33604			36.846	73.0867
78.7	99.4629		4.12851						64.926	4.33362			36.846	73.0867
78.8	99.4044		4.12851						64.9005	4.33288			36.8217	73.0867
78.9	99.3269		4.12851						64.887	4.3309			36.7893	73.0867
79	99.1943		4.12253						64.848	4.32993			36.7713	73.0867
79.1	99.1943		4.11299						64.848	4.32731			36.7339	73.0867
79.2	99.1943		4.11299						64.848	4.32564			36.7339	73.0867
79.3	99.1943		4.11299						64.848	4.32415			36.7339	73.0867
79.4	99.1943		4.11299						64.848	4.32187			36.7339	73.0867
79.5	99.1047		4.11299						64.848	4.31811			36.7339	73.0867
79.6	99.1047		4.11299						64.848	4.31338			36.7339	73.0867
79.7	99.0645		4.11299						64.848	4.30819			36.6966	73.0867
79.8	99.0152		4.11299						64.848	4.30615			36.6592	73.0867
79.9	99.0152		4.11299						64.848	4.30426			36.5844	73.0867
80	99.0152		4.11299						64.8461	4.29954			36.5844	72.9592
80.1	99.0152		4.11299						64.7734	4.29635			36.5844	72.9592
80.2	99.0152		4.11299						64.7396	4.29224			36.5844	72.9592
80.3	99.0152		4.11299						64.7311	4.28958			36.5844	72.9592
80.4	99.0152		4.11299						64.7311	4.2861			36.5844	72.9592
80.5	99.0152		4.11299						64.7311	4.28181			36.5844	72.9592
80.6	99.0152		4.11299						64.7311	4.27834			36.5844	72.9592
80.7	99.0152		4.11299						64.7311	4.27489			36.5844	72.9592
80.8	99.0152		4.11299						64.7311	4.27181			36.5479	72.9592
80.9	99.0152		4.11299						64.7311	4.26868			36.5471	72.9592
81	99.0152		4.11299						64.6921	4.26504			36.5471	72.8685
81.1	99.0152		4.11299						64.6921	4.26237			36.5471	72.8316
81.2	98.9755		4.11299						64.6921	4.25716			36.5305	72.8316
81.3	98.9257		4.11299						64.6921	4.25237			36.5097	72.8316
81.4	98.9257		4.11299						64.6921	4.249			36.5097	72.8316
81.5	98.9257		4.11299						64.6921	4.24808			36.5097	72.8316
81.6	98.9257		4.11299						64.6921	4.24493			36.5097	72.8316
81.7	98.9257		4.11299						64.6229	4.24262			36.5097	72.8316
81.8	98.9257		4.11299						64.6142	4.23778			36.5097	72.8316
81.9	98.9257		4.11299						64.6142	4.23208			36.4723	72.8316
82	98.9257		4.11299						64.6142	4.22757			36.4584	72.8316
82.1	98.9257		4.11299						64.6142	4.22346			36.3602	72.8316
82.2	98.9257		4.11299						64.5752	4.2217			36.3602	72.8316
82.3	98.9257		4.11299						64.5373	4.21615			36.3602	72.8316
82.4	98.9257		4.11299						64.5035	4.21309			36.3602	72.8316
82.5	98.9257		4.11299						64.4973	4.20777			36.3602	72.8316
82.6	98.9257		4.11299						64.4973	4.204			36.3602	72.8316
82.7	98.8362		4.11299						64.4973	4.19844			36.3602	72.8316
82.8	98.8362		4.09747						64.4973	4.1947			36.3602	72.8316
82.9	98.8362		4.09747						64.4973	4.19129			36.3602	72.8098
83	98.8362		4.09747						64.4973	4.18395			36.3602	72.7041
83.1	98.8362		4.09747						64.4973	4.18084			36.3602	72.5888
83.2	98.8362		4.09747						64.4973	4.17696			36.3602	72.4783
83.3	98.8362		4.09747						64.4973	4.17108			36.2991	72.449
83.4	98.8362		4.09747						64.4973	4.16455			36.2667	72.449
83.5	98.8362		4.09747						64.4973	4.16162			36.2481	72.3214
83.6	98.8362		4.09747						64.4881	4.15869			36.2108	72.3214
83.7	98.8362		4.09747						64.4583	4.15484			36.207	72.3214
83.8	98.8362		4.09747						64.4583	4.14859			36.1734	72.3214
83.9	98.8362		4.09747						64.4583	4.14485			36.136	72.215
84	98.7734		4.07572						64.4583	4.13795			36.136	72.0663
84.1	98.7466		4.05763						64.4583	4.13272			36.0775	72.0663
84.2	98.7466		4.05091						64.4583	4.12642			35.9866	72.0663
84.3	98.7466		4.05091						64.4583	4.12048			35.9492	71.9388
84.4	98.7318		4.05091						64.4583	4.11699			35.9492	71.8112
84.5	98.6571		4.03539						64.4583	4.11302			35.9492	71.8112
84.6	98.6571		4.03539						64.4583	4.10841			35.9492	71.8112
84.7	98.6571		4.02352						64.4193	4.0982			35.9492	71.8112
84.8	98.5676		4.01987						64.4193	4.09056			35.9492	71.7307
84.9	98.5676		4.01987						64.4193	4.08603			35.9118	71.6837
85	98.5676		4.01987						64.4193	4.08372			35.9118	71.5561
85.1	98.5676		4.00435						64.4193	4.07538			35.9118	71.5561
85.2	98.5676		4.00435						64.3804	4.0689			35.9118	71.5438
85.3	98.5676		4.00435						64.3804	4.06254			35.9118	71.4286
85.4	98.5676		4.00435						64.3804	4.05087			35.9118	71.4286
85.5	98.5676		4.00435						64.3804	4.04425			35.9118	71.4286
85.6	98.5676		3.99563						64.3804	4.03769			35.9118	71.301
85.7	98.5676		3.98883						64.3637	4.0332			35.8744	71.301
85.8	98.4781		3.98883						64.2909	4.02786			35.8635	71.301
85.9	98.3885		3.98883						64.2635	4.02482			35.8371	71.301
86	98.3885		3.98841						64.2635	4.02183			35.8361	71.301
86.1	98.3885		3.95944						64.2286	4.0195			35.7997	71.301
86.2	98.3885		3.93048						64.2245	4.00912			35.7997	71.301
86.3	98.3885		3.90151						64.2001	4.00179			35.7623	71.1735
86.4	98.3885		3.87254						64.1663	3.9936			35.7439	71.1735
86.5	98.3885		3.86466						64.1465	3.98488			35.7116	71.1735
86.6	98.299		3.86466						64.1465	3.97765			35.6876	71.0459
86.7	98.2013		3.84773						64.143	3.96727			35.6502	71.0459
86.8	98.0343		3.83362						64.1076	3.95624			35.6502	71.0459
86.9	98.0304		3.8181						64.0755	3.95167			35.6129	71.0459
87	98.0304		3.80258						63.9517	3.93645			35.5755	71.0459
87.1	97.9806		3.80258						63.9517	3.92578			35.5547	70.975
87.2	97.9409		3.80258						63.9517	3.91803			35.5223	70.9184
87.3	97.9409		3.79809						63.9127	3.9082			35.4418	70.8815
87.4	97.748		3.78706						63.9127	3.89863			35.3828	70.6633
87.5	97.6723		3.78706						63.8348	3.8849			35.3123	70.6633
87.6	97.5929		3.78706						63.8002	3.87446			35.206	70.6633
87.7	97.5153		3.77153						63.6885	3.86435			35.2018	70.4709
87.8	97.4933		3.77153						63.5915	3.85216			35.1644	70.4082
87.9	97.2247		3.77153						63.523	3.84003			35.1644	70.284
88	97.2247		3.75601						63.523	3.8258			35.1512	70.108
88.1	97.2247		3.74921						63.523	3.80983			35.0897	70.0255
88.2	97.2017		3.72497						63.484	3.80082			35.0897	70.0255
88.3	96.9561		3.72497						63.484	3.78583			35.0897	69.9041
88.4	96.8829		3.72497						63.484	3.7759			35.0897	69.898
88.5	96.8053		3.72497						63.484	3.76102			35.0897	69.898
88.6	96.7771		3.72497						63.3456	3.74438			34.9738	69.898
88.7	96.6876		3.72497						63.3281	3.72905			34.9246	69.7915
88.8	96.6622		3.72497						63.306	3.71559			34.8337	69.6429
88.9	96.5846		3.72497						63.1937	3.7036			34.7478	69.5153
89	96.4175		3.72472						62.9761	3.69581			34.6407	69.5132
89.1	96.3294		3.70945						62.8651	3.6832			34.5709	69.2752
89.2	96.3294		3.69393						62.656	3.66806			34.4544	69.1326
89.3	96.1643		3.67841						62.5637	3.65935			34.3797	69.0542
89.4	95.8852		3.65542						62.4708	3.63784			34.2869	68.8161
89.5	95.5821		3.64737						62.4183	3.62036			34.1798	68.7057
89.6	95.4854		3.64073						62.3539	3.60424			34.1475	68.4676
89.7	95.2336		3.61508						62.3476	3.58357			34.0403	68.3674
89.8	94.9018		3.58612						62.2021	3.56229			33.9706	68.3674
89.9	94.3934		3.55715						62.0712	3.5435			33.9312	68.1361
90	94.3599		3.55424						61.9641	3.52718			33.8685	67.9847
90.1	94.1727		3.51474						61.8862	3.50623			33.741	67.8571
90.2	93.8754		3.49216						61.7441	3.48094			33.5641	67.602
90.3	93.5939		3.48784						61.6134	3.4592			33.4246	67.5666
90.4	93.2856		3.47664						61.5186	3.44258			33.3707	67.3285
90.5	93.2817		3.46112						61.3406	3.42053			33.2952	67.218
90.6	92.849		3.46112						61.3064	3.39708			33.1557	67.0918
90.7	92.6153		3.4456						61.0299	3.37955			33.0813	66.8367
90.8	92.4253		3.42062						60.8492	3.35039			32.9806	66.6314
90.9	92.3008		3.41456						60.6985	3.31876			32.8297	66.4602
91	92.3008		3.41456						60.6381	3.2964			32.7354	66.199
91.1	92.2635		3.41456						60.5059	3.27365			32.6373	66.0182
91.2	91.9293		3.4134						60.3995	3.25373			32.4309	65.8163
91.3	91.5951		3.35521						60.2173	3.2308			32.3617	65.6963
91.4	90.6343		3.33994						59.9991	3.20591			32.3244	65.5612
91.5	90.3604		3.31604						59.8063	3.1799			32.2236	65.3477
91.6	90.0555		3.29753						59.5806	3.16308			32.1143	64.9719
91.7	89.7046		3.26856						59.3604	3.13479			31.8304	64.7441
91.8	89.5255		3.24383						59.1936	3.10069			31.6109	64.4712
91.9	89.2445		3.22615						58.919	3.07413			31.2572	64.2857
92	88.8974		3.18175						58.846	3.04819			31.0906	64.2857
92.1	88.3961		3.18175						58.6666	3.01709			30.8813	64.1745
92.2	87.8757		3.16623						58.3621	2.97971			30.5422	64.1582
92.3	87.4291		3.16623						58.0118	2.94111			30.2986	63.826
92.4	86.766		3.1361						57.7805	2.91063			30.1569	63.4003
92.5	86.3016		3.09891						57.4689	2.87792			30.0444	63.0948
92.6	85.6031		3.06995						57.2249	2.84099			29.8802	62.9583
92.7	85.1138		3.0565						56.9985	2.79849			29.6156	62.6009
92.8	84.6131		3.01301						56.5986	2.76225			29.3023	62.0061
92.9	83.9208		2.97998						56.2037	2.72905			29.1254	61.7852
93	83.1385		2.94894						55.9103	2.68372			29.0109	61.1815
93.1	82.3031		2.94064						55.5674	2.6449			28.7891	60.9012
93.2	81.5572		2.91167						55.2765	2.61439			28.4004	60.7907
93.3	81.1278		2.87025						54.9647	2.58012			28.0816	60.4592
93.4	80.5131		2.82477						54.6453	2.54882			27.8998	60.0595
93.5	79.8567		2.79373						54.1699	2.51461			27.5785	59.5663
93.6	78.7408		2.79373						53.7725	2.48089			27.2771	59.3453
93.7	78.1682		2.76684						53.5958	2.4442			27.0131	58.9968
93.8	77.2969		2.7348						53.2971	2.40131			26.8611	58.4695
93.9	76.4256		2.69338						52.9672	2.37035			26.6868	57.9082
94	75.8583		2.65927						52.5854	2.33449			26.3579	57.6108
94.1	75.3991		2.61686						52.1751	2.29577			26.1363	56.9396
94.2	74.8261		2.57544						51.5488	2.26563			25.7052	56.3448
94.3	74.2415		2.53203						51.2579	2.23014			25.4266	55.3926
94.4	73.0556		2.46173						50.8038	2.18705			25.0234	54.8728
94.5	72.1896		2.3696						50.2863	2.15017			24.7888	54.6348
94.6	71.4782		2.34363						49.7776	2.11352			24.4306	54.1266
94.7	70.5834		2.30644						49.2839	2.07644			23.9988	53.5714
94.8	69.67		2.28893						48.7798	2.04176			23.6725	53.0216
94.9	69.1778		2.26204						48.3571	2.00149			23.5138	52.1356
95	67.8632		2.23498						47.7026	1.97681			23.2812	51.9133
95.1	67.0148		2.20394						47.0978	1.93611			22.8803	51.2189
95.2	66.1512		2.20394						46.7016	1.8959			22.5948	50.4522
95.3	65.4628		2.18842						46.2454	1.85743			22.1238	49.9761
95.4	64.8791		2.13472						45.7257	1.81957			21.8124	49.7449
95.5	64.1644		2.07978						45.2082	1.78547			21.5498	49.1515
95.6	63.3529		2.06426						44.7718	1.7563			21.3392	47.8855
95.7	62.3729		2.06151						44.3721	1.72867			21.107	47.0438
95.8	61.4547		1.98897						43.7908	1.69647			20.8632	46.5657
95.9	60.8438		1.9498						43.159	1.6566			20.4939	44.8768
96	60.0787		1.89884						42.5975	1.61913			20.3544	44.559
96.1	58.801		1.87801						42.2187	1.58971			19.9907	43.8775
96.2	57.9819		1.80986						41.6249	1.55657			19.6662	43.5228
96.3	57.11		1.79642						41.0746	1.52168			19.2068	42.9192
96.4	55.8088		1.75384						40.6667	1.48893			18.853	42.4274
96.5	54.7077		1.75384						40.0288	1.44833			18.5371	41.7132
96.6	53.7162		1.75384						39.5115	1.41909			18.2577	41.2174
96.7	52.8798		1.71159						38.8457	1.38927			17.904	40.54
96.8	51.9511		1.69815						38.2651	1.3475			17.5877	39.9235
96.9	50.4761		1.67624						37.7134	1.30988			17.2849	39.3784
97	49.6005		1.67126						36.9755	1.27667			17.0311	38.4433
97.1	48.7971		1.62386						36.3017	1.24417			16.4588	37.4761
97.2	47.877		1.58145						35.7442	1.21925			16.2042	37.2244
97.3	47.1263		1.55207						34.8325	1.18695			15.6816	36.7449
97.4	45.9711		1.50883						34.1748	1.15042			15.2278	36.0969
97.5	44.7704		1.43869						33.4693	1.11797			15.011	35.8862
97.6	43.6817		1.39628						32.6924	1.08523			14.8493	35.4592
97.7	42.4968		1.37537						32.187	1.05938			14.5078	35.0076
97.8	41.4718		1.3464						31.5662	1.03795			14.256	34.5656
97.9	40.4128		1.29643						30.9064	1.01268			13.8837	33.771
98	39.7536		1.24166						30.2478	0.98058			13.7151	33.0438
98.1	38.4509		1.18422						29.8031	0.95116			13.4323	32.2383
98.2	37.3948		1.15733						29.4063	0.9247			13.0892	31.5774
98.3	35.9672		1.13301						29.1148	0.89837			12.7149	30.6231
98.4	34.9915		1.08105						28.794	0.86796			12.4347	29.4902
98.5	34.114		1.03582						28.0142	0.83924			12.1863	28.8736
98.6	33.4255		0.99333						27.4782	0.80693			11.931	28.1192
98.7	32.3867		0.97631						26.8826	0.77772			11.6484	27.6478
98.8	31.5512		0.94676						26.4491	0.74543			11.2983	26.6909
98.9	30.7158		0.91572						25.7284	0.72407			10.9528	26.0763
99	29.8804		0.87555						25.3725	0.69846			10.5205	25.5552
99.1	28.8684		0.85364						24.8784	0.6741			10.1624	24.869
99.2	28.1201		0.83222						24.205	0.65731			9.8035	24.1685
99.3	27.1951		0.80326						23.7934	0.63714			9.37048	23.6931
99.4	26.4291		0.74325						23.261	0.61817			9.21759	23.2845
99.5	25.3472		0.72947						22.4955	0.5889			9.04494	22.7068
99.6	24.496		0.71636						21.7525	0.569			8.73598	22.2532
99.7	23.764		0.70291						21.073	0.55505			8.32332	21.7573
99.8	23.2488		0.68291						20.5898	0.52826			8.1133	21.3549
99.9	22.3818		0.6605						19.9101	0.50767			7.94305	20.1817
100	21.4645		0.65187						19.3015	0.48588			7.85012	19.7792
100.1	20.7962		0.61809						18.7474	0.4669			7.59693	18.6225
100.2	20.3965		0.60464						18.0403	0.45462			7.43647	18.3564
100.3	19.484		0.57568						17.6822	0.43179			7.30057	17.8803
100.4	19.0196		0.55875						17.3469	0.41153			7.14591	17.5318
100.5	18.4489		0.50778						16.9333	0.39537			6.99083	17.01
100.6	18.2163		0.48878						16.6388	0.37646			6.72464	16.6423
100.7	17.6255		0.46562						16.1001	0.35919			6.39952	16.0237
100.8	17.1922		0.46562						15.6007	0.34146			6.08495	15.4998
100.9	16.5239		0.43458						15.0568	0.32512			5.70149	14.5408
101	15.9427		0.41947						14.6204	0.31258			5.49526	13.6717
101.1	15.0977		0.39051						14.2105	0.29915			5.43052	13.1787
101.2	14.6453		0.37706						13.8302	0.28814			5.11077	12.7401
101.3	14.3624		0.35698						13.3612	0.27491			4.88996	12.6275
101.4	13.8199		0.35698						12.8701	0.26292			4.77146	12.4038
101.5	13.0161		0.35698						12.5164	0.2484			4.5996	11.9509
101.6	12.5029		0.31041						12.1256	0.23906			4.3594	11.7967
101.7	11.7178		0.31041						11.762	0.22273			4.22132	11.0874
101.8	11.1356		0.31041						11.3279	0.21633			4.18535	10.8418
101.9	10.3983		0.31041						11.1637	0.20693			3.93236	10.5867
102	9.61178		0.27937						10.9686	0.19383			3.75051	10.2968
102.1	9.22063		0.24053						10.4044	0.18702			3.62481	9.82072
102.2	8.91951		0.23281						10.0216	0.17954			3.52249	9.47217
102.3	8.5523		0.2255						9.63043	0.17419			3.33684	8.8385
102.4	8.4154		0.20177						9.13841	0.16187			3.12761	8.51997
102.5	8.06875		0.20177						8.81247	0.15142			2.99073	8.16735
102.6	7.65417		0.18625						8.48257	0.14397			2.84625	8.05685
102.7	7.36789		0.18625						8.13306	0.13628			2.77651	7.8188
102.8	7.25157		0.14641						7.6721	0.12885			2.72795	7.56367
102.9	7.00689		0.13969						7.47078	0.12024			2.57848	7.28744
103	6.46398		0.13969						7.00708	0.11248			2.50752	6.84955
103.1	5.89383		0.13711						6.67718	0.10527			2.4228	6.73905
103.2	5.45241		0.12417						6.50568	0.10296			2.27832	6.36524
103.3	5.19248		0.12417						6.3252	0.09753			2.07427	5.9949
103.4	5.05554		0.12417						5.97861	0.09413			1.90362	5.57469
103.5	4.8674		0.12417						5.63038	0.09			1.75635	5.19614
103.6	4.47674		0.11645						5.33945	0.08613			1.7004	4.84694
103.7	4.29722		0.103						5.006	0.08329			1.63065	4.84694
103.8	3.89793		0.09312						4.55963	0.08236			1.56091	4.6607
103.9	3.66192								4.47793	0.07507			1.4502	4.33673
104	3.23629								4.4052	0.07268			1.31071	4.33673
104.1	3.07449								4.18991	0.06854			1.30792	3.87016
104.2	2.82985								4.08863	0.06124			1.24457	3.57143
104.3	2.63549								3.83626	0.05731			1.19581	3.11714
104.4	2.55793								3.70788	0.05465			1.12646	3.06122
104.5	2.32766								3.58992	0.05101			1.08371	3.06122
104.6	2.22377								3.40444	0.04799			1.04634	3.06122
104.7	1.96716								3.19145	0.04637			0.93423	3.06122
104.8	1.88004								2.97014	0.04315			0.93423	2.9473
104.9	1.67606								2.86364	0.03905			0.93423	2.70925
105	1.52193								2.73276	0.038			0.87348	2.67857
105.1	1.52193								2.61169	0.03632			0.85949	2.55304
105.2	1.40032								2.49123	0.03462			0.82212	2.37776
105.3	1.34288								2.32951	0.03293			0.74738	2.13971
105.4	1.34288								2.21426	0.0327			0.74398	2.02921
105.5	1.34288								2.10611	0.0304			0.67424	1.79116
105.6	1.26915								1.95543	0.02901			0.64187	1.55311
105.7	1.25336								1.80476	0.02813			0.63528	1.09951
105.8	1.25336								1.79267	0.02571			0.55633	1.02041
105.9	1.21553								1.72077	0.02498			0.50738	1.02041
106	1.16383								1.63679	0.02351			0.4858	1.02041
106.1	1.14994								1.61865	0.02111			0.44843	0.89286
106.2	1.07431								1.5182	0.02109			0.41106	0.89012
106.3	1.07431								1.44193	0.02027			0.41106	0.76531
106.4	1.07431								1.1883	0.02027			0.41106
106.5	1.01876								1.10599	0.01837			0.37369
106.6	0.98478								1.09119	0.01565			0.33632
106.7	0.98478								1.03846	0.01351			0.33632
106.8	0.98478								1.01325	0.01351			0.29076
106.9	0.98478								0.97428	0.01351			0.25838
107	0.98478								0.97428	0.01351			0.22422
107.1	0.98478								0.94239	0.01351
107.2	0.98478								0.88195	0.01293
107.3	0.93546								0.75795	0.01267
107.4	0.89526								0.72419	0.01147
107.5	0.89526								0.70148	0.01074
107.6	0.89526								0.69564	0.01001
107.7	0.89526								0.58394	0.00929
107.8	0.89526								0.5456	0.00854
107.9	0.89526								0.43847	0.00844
108	0.64053								0.42868	0.00792
108.1	0.53715								0.40992	0.0076
108.2									0.38971	0.00731
108.3									0.37303	0.00676
108.4									0.2307	0.00676
108.5										0.00676
108.6										0.00607
108.7										0.00534
Supplementary Fig 5f
DVH exported in MIM
FEMALE	2cm_aperture
Absolute Dose(Gy)	bladder (Volume: 0.01745 mL)	cecum (Volume: 0.39863 mL)	distal colon (Volume: 0.10067 mL)	L kidney (Volume: 0.10492 mL)	L ovary (Volume: 0.00309 mL)	proximal colon (Volume: 0.11595 mL)	R kidney (Volume: 0.12114 mL)	R ovary (Volume: 0.00269 mL)	rectum (Volume: 0.04009 mL)	small bowel (Volume: 1.8504 mL)	spinal cord (Volume: 0.02583 mL)	spleen (Volume: 0.10478 mL)	uterus (Volume: 0.04181 mL)	vagina (Volume: 0.01225 mL)
0	100	100	100	100	100	100	100	100	100	100	100	100	100	100
0.1	100	99.6982	100	100	100	100	100	100	100	99.7543	100	100	100	100
0.2	100	99.6982	100	100	100	100	100	100	100	99.7514	100	100	100	100
0.3	100	99.6972	100	100	100	100	100	100	100	99.7241	100	100	100	100
0.4	100	99.6758	100	100	100	100	100	100	100	99.6697	100	100	100	100
0.5	100	99.6517	100	100	100	100	100	100	100	99.5987	100	100	100	100
0.6	100	99.6274	100	100	100	100	100	100	100	99.5515	100	100	100	100
0.7	100	99.5812	100	100	100	100	100	100	100	99.5129	100	100	100	100
0.8	100	99.5489	100	100	100	100	100	100	100	99.4877	100	100	100	100
0.9	100	99.4986	100	100	100	100	100	100	100	99.4517	100	100	100	100
1	100	99.4763	100	100	100	100	100	100	100	99.4248	100	100	100	100
1.1	100	99.4708	100	100	100	100	100	100	100	99.3959	99.9395	100	100	100
1.2	100	99.4511	100	100	100	100	100	100	100	99.3754	99.879	99.9702	100	100
1.3	100	99.4384	99.9964	100	100	100	99.9742	100	100	99.3491	99.8185	99.9553	100	100
1.4	100	99.4073	99.9845	99.9851	100	100	99.9097	100	100	99.3138	99.6975	99.9254	100	100
1.5	100	99.3876	99.9684	99.9381	100	100	99.6627	100	100	99.2675	99.2089	99.7591	100	100
1.6	100	99.3447	99.9379	99.8213	100	100	99.3612	100	100	99.1888	98.7439	99.4325	100	100
1.7	100	99.3142	99.8162	99.7617	100	100	98.8183	100	100	99.0627	97.758	99.0158	100	100
1.8	100	99.2844	99.426	99.375	100	100	97.8593	100	100	98.8428	95.5699	98.2707	100	100
1.9	100	99.2684	98.9828	98.9785	100	100	96.559	100	100	98.527	93.9357	97.012	100	100
2	100	99.2348	98.1917	98.2515	100	100	94.6856	100	100	98.0698	91.7447	95.0306	100	100
2.1	100	99.139	97.0442	97.1518	100	99.9865	91.9592	100	100	97.4266	87.7255	92.1856	100	100
2.2	100	99.0733	95.4704	95.4051	99.495	99.9429	88.2949	100	100	96.5811	83.7443	88.659	100	100
2.3	100	98.9806	93.5631	92.8923	99.495	99.8987	83.8197	100	100	95.4261	79.1673	84.0198	100	100
2.4	100	98.7948	91.2017	90.1189	99.495	99.807	78.4899	100	100	94.0126	73.329	78.2404	100	100
2.5	100	98.6023	88.3538	86.2689	99.3658	99.6625	72.6834	99.4186	99.961	92.3216	68.1095	71.5427	100	100
2.6	100	98.3631	85.092	82.0682	97.4748	99.5293	66.0986	99.4186	99.8831	90.3509	62.8314	64.8496	100	100
2.7	100	98.0045	80.9491	76.6621	96.9697	99.3399	59.3086	99.4186	99.8441	88.0992	57.6297	56.9781	99.9626	100
2.8	100	97.479	76.8481	70.6991	95.411	99.1188	51.7984	98.787	99.745	85.6753	53.4629	49.5315	99.9253	100
2.9	100	96.7953	72.4509	64.2958	91.9192	98.7206	45.0392	97.6744	99.623	83.1068	48.7938	41.907	99.8879	100
3	100	96.0074	68.1482	57.8146	89.3939	98.213	38.4133	95.3488	99.4095	80.4224	43.4876	34.9462	99.8131	100
3.1	100	95.0352	63.5964	51.2607	86.8687	97.5808	31.9908	93.6047	98.9697	77.624	40.0005	28.3887	99.7952	100
3.2	100	93.8503	59.6045	44.6602	83.5721	96.8088	26.2803	91.8605	98.4114	74.7733	37.0275	22.454	99.701	100
3.3	100	92.5243	55.8845	38.6702	78.7879	95.9327	21.2191	90.1163	97.6006	71.8677	33.6969	17.5845	99.5783	100
3.4	100	90.9694	52.019	32.9491	75.7576	95.089	16.8811	85.4651	96.9457	69.0853	30.479	13.7454	99.4768	100
3.5	100	89.2429	48.7275	27.7244	71.2121	93.9874	13.0373	81.7687	96.1244	66.4186	28.2246	9.89076	99.3273	100
3.6	100	87.4622	45.5346	22.7194	66.6667	92.9048	10.014	72.6744	94.8769	63.7711	26.0479	7.41413	99.1405	100
3.7	100	85.5153	42.9557	18.4545	56.9916	91.8837	7.61136	64.5349	94.0497	61.3148	24.1571	5.3103	98.8907	100
3.8	100	83.4447	40.7105	14.3902	50.4098	90.7844	5.86943	59.1927	92.4596	59.1156	22.0942	3.94606	98.7183	100
3.9	100	81.5186	38.8872	11.2468	44.4444	89.7193	4.35457	51.5138	91.2238	56.98	20.2965	2.81246	98.4529	100
4	100	79.4681	37.1949	8.39168	39.899	88.6498	3.26033	48.3616	90.0114	55.0733	18.85	2.11141	97.8959	100
4.1	100	77.4229	35.9065	6.41704	32.8283	87.7548	2.42412	42.4083	88.8917	53.255	17.9368	1.46109	97.739	100
4.2	100	75.5338	34.7313	4.87688	26.4498	86.6685	1.68967	33.355	87.1828	51.7433	17.0767	1.01402	97.2451	100
4.3	100	73.7104	33.7967	3.7683	22.2222	85.7485	1.21915	28.4884	85.82	50.3929	16.3842	0.70863	96.901	100
4.4	100	71.8052	33.097	2.59197	16.1616	85.1486	0.79969	24.4186	84.3672	49.1575	15.0378	0.4071	96.5728	100
4.5	100	70.1728	32.4019	1.8478	10.6463	84.4931	0.59332	18.3371	82.7958	48.0765	14.2631	0.30629	96.3292	100
4.6	100	68.7595	31.7998	1.36797	6.53013	83.9221	0.38604	14.494	81.4658	47.1499	13.549	0.17894	95.9241	100
4.7	100	67.5985	31.2792	0.89828	4.54545	83.4399	0.25796	12.2093	79.9423	46.3631	12.7743	0.10438	95.4873	100
4.8	100	66.4808	30.8662	0.5659	3.0303	82.9491	0.20637	8.72093	79.334	45.6749	12.3412	0.05965	95.1926	100
4.9	100	65.4537	30.504	0.32762		82.417	0.18058	5.8715	78.598	45.1033	11.9842		95.0299	100
5	100	64.517	30.2304	0.23827		82.044	0.05159	4.65116	78.3561	44.6269	11.7285		94.8287	100
5.1	100	63.7091	29.9522	0.14892		81.7478		4.06977	78.0179	44.2304	11.3128		94.6166	100
5.2	100	63.0418	29.7087	0.11914		81.5521		3.48837	77.5162	43.8714	11.1918		94.3971	100
5.3	100	62.449	29.541	0.07446		81.3067			77.1237	43.5851	11.0708		94.2326	100
5.4	100	61.855	29.4428			81.1079			76.8326	43.3327	10.9498		94.0307	100
5.5	100	61.386	29.3121			80.9434			76.6563	43.106	10.7683		93.7967	100
5.6	100	60.9546	29.2326			80.7872			76.4403	42.9175	10.7078		93.7017	100
5.7	100	60.5832	29.1634			80.655			76.0738	42.7616	10.6506		93.5018	100
5.8	100	60.2171	29.0804			80.5849			75.7074	42.627	10.5868		93.4604	100
5.9	100	59.8681	28.9966			80.4878			75.5748	42.4996	10.4658		93.4604	100
6	100	59.594	28.8817			80.4446			75.5022	42.3897	10.4053		93.3483	100
6.1	100	59.3577	28.8116			80.353			75.3312	42.2957	10.2507		93.2528	100
6.2	100	59.0981	28.714			80.2816			75.2549	42.2056	10.1633		93.1988	100
6.3	100	58.8886	28.6668			80.2318			75.0974	42.1217	9.98185		93.0867	100
6.4	100	58.656	28.6513			80.198			75.0585	42.0393	9.92136		93.0867	100
6.5	100	58.4836	28.6357			80.1913			74.7662	41.9722	9.80036		92.9746	100
6.6	100	58.2949	28.6047			80.1779			74.6688	41.9023	9.80036		92.9372	100
6.7	100	58.1219	28.5741			80.1644			74.5919	41.8199	9.80036		92.8251	100
6.8	100	57.9686	28.5368			80.124			74.4593	41.7503	9.80036		92.8111	100
6.9	100	57.827	28.4995			80.0227			74.4349	41.6807	9.7534		92.7504	100
7	100	57.6818	28.4467			79.986			74.389	41.6157	9.73987		92.6383	100
7.1	100	57.5616	28.4094			79.9488			74.2953	41.5602	9.70469		92.6383	100
7.2	100	57.4299	28.3719			79.8905			74.2017	41.5109	9.61887		92.6009	100
7.3	100	57.3374	28.3719			79.869			74.1621	41.449	9.49788		92.5635	100
7.4	100	57.2487	28.3719			79.7935			74.1231	41.3818	9.49788		92.5262	99.8725
7.5	100	57.1761	28.3564			79.7467			74.0062	41.333	9.49788		92.4816	99.8725
7.6	100	57.0692	28.3408			79.7234			74.0062	41.2817	9.49788		92.4514	99.8725
7.7	100	56.9984	28.3408			79.6928			73.9284	41.2352	9.49788		92.3767	99.8725
7.8	100	56.9144	28.3408			79.6658			73.8114	41.1897	9.43739		92.3767	99.8725
7.9	100	56.8204	28.3253			79.6379			73.7412	41.138	9.38887		92.3467	99.8725
8	100	56.7427	28.319			79.6101			73.6785	41.0841	9.37689		92.3019	99.8725
8.1	100	56.6533	28.2538			79.558			73.5539	41.0395	9.37689		92.2646	99.8725
8.2	100	56.5536	28.2167			79.5265			73.4603	40.9941	9.37689		92.2272	99.7449
8.3	100	56.4788	28.2011			79.4795			73.4217	40.9542	9.37689		92.0404	99.7449
8.4	100	56.3921	28.1856			79.4625			73.4217	40.9169	9.37689		92.0404	99.7449
8.5	100	56.3129	28.1856			79.4078			73.3742	40.8786	9.37689		92.003	99.6174
8.6	100	56.2246	28.1546			79.3694			73.3437	40.8516	9.31639		92.003	99.6174
8.7	100	56.1409	28.1542			79.3512			73.3047	40.8148	9.31639		91.9656	99.4898
8.8	100	56.0912	28.1235			79.3168			73.2882	40.7788	9.31639		91.9283	99.4898
8.9	100	56.0264	28.1235			79.2885			73.2658	40.7455	9.31639		91.9283	99.4898
9	100	55.9236	28.0925			79.2595			73.2568	40.7137	9.31639		91.9283	99.4898
9.1	100	55.8391	28.0672			79.2244			73.2268	40.6802	9.31639		91.7788	99.4898
9.2	100	55.7733	28.0304			79.1894			73.2268	40.6523	9.31639		91.7414	99.3622
9.3	100	55.7042	28.0304			79.1672			73.1878	40.625	9.31639		91.6877	99.3622
9.4	100	55.6329	28.0149			79.1672			73.1551	40.5904	9.31639		91.6667	99.3622
9.5	100	55.5482	27.9839			79.1538			73.1489	40.5551	9.31639		91.6576	99.3622
9.6	100	55.4697	27.9583			79.1538			73.0458	40.5264	9.31639		91.6293	99.2347
9.7	100	55.396	27.9528			79.1084			72.993	40.4982	9.1954		91.5546	99.2347
9.8	100	55.3594	27.9528			79.0999			72.8975	40.4687	9.1954		91.5172	99.2347
9.9	100	55.3117	27.9373			79.0922			72.7981	40.4413	9.0833		91.5172	99.2347
10	100	55.2484	27.9062			79.0818			72.7202	40.412	9.07441		91.4798	99.1071
10.1	100	55.1762	27.8752			79.046			72.6033	40.3873	9.07441		91.4424	98.9796
10.2	100	55.1099	27.8597			79.0409			72.484	40.3547	8.95342		91.4424	98.7245
10.3	100	55.0727	27.8597			79.0055			72.3904	40.3309	8.92539		91.4051	98.7245
10.4	100	54.9969	27.8597			79.0055			72.3305	40.3039	8.89292		91.3354	98.5969
10.5	100	54.9612	27.8597			78.9786			72.3305	40.2817	8.89292		91.293	98.4694
10.6	100	54.9312	27.8597			78.9516			72.3305	40.248	8.89292		91.293	98.3418
10.7	100	54.8788	27.8597			78.9381			72.1746	40.2245	8.89292		91.2556	97.9498
10.8	100	54.851	27.8597			78.9114			72.1746	40.1983	8.89292		91.2556	97.7041
10.9	100	54.8114	27.8442			78.8629			72.1014	40.1728	8.89292		91.2556	97.7041
11	100	54.779	27.8442			78.8522			72.0577	40.1402	8.89292		91.2556	97.449
11.1	100	54.7335	27.8025			78.8303			72.0187	40.1158	8.89292		91.2182	97.3214
11.2	100	54.682	27.7976			78.7495			71.8984	40.0906	8.83243		91.1435	96.9168
11.3	100	54.6539	27.7976			78.7361			71.8238	40.0666	8.77193		91.0688	96.0488
11.4	100	54.6216	27.7821			78.6956			71.7891	40.0372	8.77193		91.0314	95.7908
11.5	100	54.5974	27.7775			78.6821			71.7459	40.0086	8.71143		91.0314	95.7908
11.6	100	54.5451	27.7666			78.6821			71.7188	39.9865	8.71143		91.0314	95.4082
11.7	100	54.4865	27.751			78.6552			71.7069	39.9585	8.65094		91.0314	95.268
11.8	100	54.4623	27.751			78.6147			71.7069	39.9314	8.65094		91.0314	95.0255
11.9	100	54.4264	27.751			78.5878			71.668	39.9042	8.65094		91.0314	95.0255
12	100	54.3847	27.751			78.5581			71.668	39.8829	8.59044		91.0314	95.0255
12.1	100	54.3419	27.751			78.5474			71.668	39.8556	8.59044		91.0314	94.898
12.2	100	54.2878	27.72			78.5204			71.668	39.8246	8.52995		90.994	94.7704
12.3	100	54.249	27.72			78.5069			71.629	39.798	8.52995		90.9193	94.7704
12.4	100	54.2316	27.72			78.4935			71.5933	39.7708	8.52995		90.9193	94.7704
12.5	100	54.1765	27.72			78.4665			71.5511	39.7476	8.52995		90.8819	94.3878
12.6	100	54.1316	27.72			78.453			71.5511	39.7194	8.52995		90.8549	94.3878
12.7	100	54.1073	27.7045			78.453			71.5511	39.7013	8.52995		90.8072	94.3878
12.8	100	54.072	27.7045			78.4396			71.5511	39.672	8.52995		90.7698	94.3878
12.9	100	54.0217	27.7045			78.4396			71.5121	39.6501	8.52995		90.7698	94.2602
13	100	53.9811	27.6579			78.4126			71.5121	39.63	8.52995		90.7574	94.2602
13.1	100	53.9428	27.6579			78.3991			71.5121	39.6129	8.52995		90.7324	94.1326
13.2	100	53.9158	27.6579			78.3991			71.5121	39.5827	8.52995		90.6951	94.1326
13.3	100	53.8908	27.6579			78.3722			71.5121	39.5588	8.52995		90.6577	94.0051
13.4	100	53.8583	27.6579			78.3637			71.5121	39.5341	8.52995		90.6577	94.0051
13.5	100	53.8184	27.6114			78.3587			71.5121	39.507	8.52995		90.6074	94.0051
13.6	100	53.7988	27.5958			78.3587			71.4731	39.4802	8.52995		90.583	94.0051
13.7	100	53.7516	27.5958			78.3048			71.4731	39.4481	8.52995		90.583	93.8775
13.8	100	53.7076	27.5958			78.3048			71.4731	39.4272	8.52995		90.5456	93.8775
13.9	100	53.664	27.5958			78.3048			71.4731	39.41	8.52995		90.5456	93.8775
14	100	53.61	27.5748			78.3048			71.4731	39.3892	8.52995		90.5456	93.8775
14.1	100	53.5596	27.5648			78.2935			71.3952	39.3672	8.52995		90.5082	93.8775
14.2	100	53.5263	27.5338			78.2719			71.3562	39.3416	8.52995		90.5082	93.8775
14.3	100	53.5082	27.5338			78.2509			71.3562	39.3233	8.52995		90.5082	93.8775
14.4	100	53.4864	27.5027			78.2509			71.3562	39.3077	8.52995		90.4708	93.8775
14.5	100	53.4536	27.5027			78.224			71.3562	39.2886	8.52995		90.4708	93.75
14.6	100	53.4319	27.4872			78.224			71.3562	39.2715	8.52995		90.4335	93.75
14.7	100	53.38	27.4845			78.2105			71.3172	39.2533	8.52995		90.4335	93.75
14.8	100	53.3443	27.4717			78.2105			71.3172	39.2346	8.52995		90.4335	93.75
14.9	100	53.3083	27.4562			78.1835			71.3172	39.2149	8.52995		90.3961	93.6249
15	100	53.2926	27.4406			78.1701			71.3172	39.1983	8.52995		90.3961	93.6225
15.1	100	53.273	27.4406			78.1701			71.3172	39.1853	8.52995		90.3961	93.4949
15.2	100	53.2387	27.4406			78.1701			71.3172	39.1692	8.52995		90.3961	93.4949
15.3	100	53.2063	27.4096			78.1701			71.2782	39.1544	8.52995		90.3961	93.4949
15.4	100	53.1722	27.3941			78.1701			71.2782	39.1408	8.52995		90.3961	93.4949
15.5	100	53.1435	27.3941			78.1566			71.2782	39.1225	8.52995		90.3813	93.4949
15.6	100	53.1185	27.3786			78.1449			71.2782	39.1059	8.52995		90.3214	93.4949
15.7	100	53.0939	27.3786			78.1431			71.2393	39.0893	8.52995		90.3214	93.4949
15.8	100	53.067	27.3786			78.1431			71.2393	39.0675	8.52995		90.3214	93.4949
15.9	100	53.0361	27.3786			78.1206			71.2003	39.0538	8.52995		90.3214	93.4949
16	100	53.0149	27.3786			78.1162			71.2003	39.0372	8.52995		90.3214	93.4949
16.1	100	52.9826	27.366			78.1162			71.1613	39.0164	8.46945		90.3214	93.4949
16.2	100	52.9633	27.363			78.1162			71.0834	39.0022	8.46945		90.3134	93.4949
16.3	100	52.9365	27.3475			78.1027			71.0055	38.9877	8.46945		90.284	93.3674
16.4	100	52.9049	27.3475			78.0935			71.0055	38.9719	8.46945		90.2833	93.3674
16.5	100	52.8834	27.3475			78.0892			70.989	38.956	8.40895		90.2466	93.3674
16.6	100	52.8655	27.332			78.0892			70.9275	38.9397	8.40895		90.2466	93.1122
16.7	100	52.8335	27.3285			78.0623			70.9275	38.925	8.40895		90.2466	93.1122
16.8	100	52.8132	27.3067			78.0488			70.8496	38.9153	8.34846		90.2231	93.1122
16.9	100	52.7987	27.301			78.0353			70.8496	38.9009	8.34846		90.1719	92.9847
17	100	52.7798	27.301			78.0218			70.8496	38.8827	8.28796		90.1719	92.8571
17.1	100	52.7559	27.301			78.0218			70.8106	38.8669	8.22747		90.1719	92.8571
17.2	100	52.7321	27.2699			78.0083			70.8106	38.8519	8.16697		90.1719	92.7296
17.3	100	52.6994	27.2699			78.0071			70.8106	38.8347	8.16697		90.1719	92.4745
17.4	100	52.6791	27.2699			77.972			70.7716	38.8124	8.16697		90.1719	92.4688
17.5	100	52.6487	27.2699			77.914			70.7716	38.7947	8.16697		90.1719	92.2194
17.6	100	52.6288	27.2699			77.914			70.7327	38.7753	8.16697		90.1345	91.9643
17.7	100	52.6223	27.2544			77.9005			70.7327	38.7573	8.16697		90.1345	91.9643
17.8	100	52.6084	27.2544			77.9005			70.6547	38.7395	8.16697		90.1345	91.7532
17.9	100	52.5673	27.2544			77.9005			70.6157	38.7212	8.10647		90.0972	91.4541
18	100	52.5451	27.2317			77.8871			70.6157	38.7045	8.10647		90.0972	91.2091
18.1	100	52.5291	27.2078			77.8871			70.6157	38.6873	8.10647		90.0224	91.0714
18.2	100	52.5052	27.2078			77.8736			70.4885	38.6753	8.10647		89.9751	91.0376
18.3	100	52.4776	27.1923			77.8721			70.4599	38.6584	8.10647		89.9477	90.8587
18.4	100	52.4655	27.1768			77.8505			70.4181	38.6443	8.10647		89.945	90.4337
18.5	100	52.4532	27.1613			77.8466			70.343	38.6271	8.10647		89.9103	90.4337
18.6	100	52.4277	27.1613			77.8085			70.2357	38.6028	8.04598		89.9103	90.3061
18.7	100	52.3926	27.1613			77.8062			70.1762	38.5842	8.04598		89.9103	90.051
18.8	100	52.3777	27.1613			77.7927			70.0312	38.5722	7.92498		89.9103	89.7959
18.9	100	52.352	27.16			77.7927			70.0312	38.5567	7.92498		89.9103	89.7959
19	100	52.3362	27.1457			77.7927			69.9532	38.5351	7.92498		89.9103	89.4133
19.1	100	52.3167	27.1457			77.7658			69.9143	38.5174	7.86449		89.8771	89.2857
19.2	100	52.2901	27.1457			77.7318			69.7973	38.5039	7.86449		89.8729	88.9031
19.3	100	52.2683	27.1457			77.7119			69.7973	38.4878	7.80399		89.8729	88.648
19.4	100	52.2268	27.1457			77.7119			69.7194	38.4735	7.80399		89.8729	88.5204
19.5	100	52.2029	27.1457			77.685			69.7194	38.4636	7.80399		89.8729	88.3929
19.6	100	52.1826	27.1457			77.6454			69.7194	38.4457	7.74948		89.8729	88.2653
19.7	100	52.1623	27.1457			77.6041			69.7194	38.4294	7.7435		89.8729	88.2653
19.8	100	52.1303	27.1457			77.5772			69.6415	38.4097	7.7435		89.8356	88.2653
19.9	100	52.1047	27.1457			77.5672			69.6025	38.3983	7.683		89.7982	88.1378
20	100	52.0723	27.1457			77.5367			69.6025	38.3777	7.683		89.7982	88.0102
20.1	100	52.0478	27.1457			77.5232			69.6025	38.3661	7.683		89.7982	87.7551
20.2	100	52.0178	27.1457			77.4878			69.6025	38.3443	7.683		89.7982	87.7147
20.3	100	52.0014	27.1457			77.4559			69.6025	38.3315	7.683		89.7982	87.6275
20.4	100	51.9719	27.1457			77.4424			69.5978	38.3127	7.683		89.7982	87.5
20.5	100	51.9368	27.1457			77.4377			69.5246	38.2932	7.683		89.7982	87.5
20.6	100	51.9053	27.1302			77.402			69.5246	38.2758	7.683		89.7982	87.5
20.7	100	51.8849	27.1302			77.402			69.5246	38.255	7.683		89.7982	87.5
20.8	100	51.8378	27.1302			77.402			69.5246	38.2315	7.683		89.7982	87.5
20.9	100	51.8249	27.1302			77.3885			69.5246	38.2154	7.683		89.7982	87.5
21	100	51.7983	27.1147			77.375			69.4856	38.1957	7.683		89.7982	87.5
21.1	100	51.7702	27.1147			77.375			69.4856	38.1702	7.683		89.7982	87.5
21.2	100	51.7308	27.1147			77.375			69.4856	38.15	7.683		89.7608	87.3725
21.3	100	51.7001	27.1147			77.375			69.4856	38.1325	7.683		89.7235	87.3725
21.4	100	51.6674	27.0992			77.375			69.4856	38.1187	7.683		89.6861	87.3725
21.5	100	51.658	27.0992			77.3481			69.4642	38.0995	7.683		89.6656	87.2449
21.6	100	51.6359	27.0992			77.3481			69.4466	38.0849	7.683		89.6487	87.1174
21.7	100	51.6156	27.0837			77.3346			69.4466	38.0682	7.683		89.574	87.1174
21.8	100	51.5914	27.0837			77.3346			69.4466	38.0522	7.683		89.574	87.1174
21.9	100	51.5793	27.0837			77.3346			69.4466	38.0317	7.683		89.5366	87.1174
22	100	51.5612	27.0837			77.3346			69.4466	38.0119	7.683		89.5366	86.9898
22.1	100	51.5287	27.0216			77.3214			69.4466	37.9954	7.683		89.5366	86.9898
22.2	100	51.5091	26.9905			77.3133			69.4466	37.98	7.683		89.5366	86.9898
22.3	100	51.4956	26.9905			77.3052			69.4466	37.9607	7.683		89.5366	86.9898
22.4	100	51.4695	26.975			77.2942			69.4466	37.9463	7.683		89.5366	86.9898
22.5	100	51.4494	26.975			77.2942			69.4466	37.9296	7.683		89.5366	86.9898
22.6	100	51.4264	26.975			77.2942			69.4466	37.9151	7.683		89.4993	86.9898
22.7	100	51.408	26.975			77.2942			69.4466	37.9015	7.683		89.4993	86.9898
22.8	100	51.3773	26.975			77.2807			69.4466	37.884	7.683		89.4993	86.9898
22.9	100	51.3562	26.975			77.2807			69.4466	37.8568	7.683		89.4993	86.9898
23	100	51.3406	26.975			77.2807			69.4466	37.8431	7.683		89.4993	86.9898
23.1	100	51.3316	26.975			77.2672			69.4466	37.823	7.683		89.4993	86.9898
23.2	100	51.3044	26.975			77.2537			69.4466	37.8085	7.683		89.4993	86.9898
23.3	100	51.2923	26.975			77.2537			69.4466	37.7963	7.683		89.4993	86.9898
23.4	100	51.2739	26.975			77.2537			69.4466	37.7843	7.683		89.4619	86.9898
23.5	100	51.2681	26.975			77.2537			69.4076	37.7667	7.683		89.4619	86.9898
23.6	100	51.2599	26.975			77.2537			69.4076	37.747	7.683		89.4245	86.8622
23.7	100	51.2465	26.975			77.2537			69.4076	37.7304	7.683		89.3871	86.8622
23.8	100	51.2367	26.9595			77.2403			69.4076	37.7079	7.683		89.3498	86.8622
23.9	100	51.2177	26.9595			77.2403			69.4076	37.6958	7.683		89.3498	86.8622
24	100	51.2037	26.944			77.2213			69.4076	37.6799	7.683		89.3498	86.8622
24.1	100	51.1876	26.9282			77.1864			69.4076	37.6634	7.683		89.3124	86.8622
24.2	100	51.1662	26.9129			77.1864			69.4076	37.65	7.683		89.275	86.8622
24.3	100	51.1321	26.9129			77.1729			69.4076	37.6316	7.683		89.275	86.8622
24.4	100	51.1121	26.9129			77.1729			69.4076	37.6177	7.683		89.275	86.8622
24.5	100	51.0936	26.9129			77.1594			69.4076	37.6074	7.683		89.2377	86.8622
24.6	100	51.0744	26.912			77.1459			69.4076	37.5924	7.683		89.1992	86.8622
24.7	100	51.0602	26.8819			77.1459			69.3687	37.581	7.683		89.1094	86.8622
24.8	100	51.0393	26.8819			77.1325			69.3297	37.5645	7.683		89.0882	86.8622
24.9	100	51.0136	26.8664			77.1325			69.3297	37.55	7.683		89.0882	86.8622
25	100	50.9933	26.8664			77.119			69.3048	37.5332	7.683		89.0882	86.8622
25.1	100	50.9622	26.8509			77.119			69.2907	37.5215	7.683		89.0882	86.8622
25.2	100	50.9372	26.8439			77.119			69.2907	37.5042	7.683		89.0882	86.8622
25.3	100	50.9203	26.8353			77.1159			69.2518	37.4887	7.683		89.0508	86.8622
25.4	100	50.9043	26.8198			77.1055			69.2518	37.4749	7.683		89.0508	86.8622
25.5	100	50.8832	26.8043			77.1055			69.2518	37.4576	7.683		89.0508	86.8622
25.6	100	50.8522	26.8043			77.092			69.2128	37.4404	7.683		89.0508	86.8622
25.7	100	50.8161	26.7817			77.0834			69.2128	37.4249	7.683		89.0337	86.8622
25.8	100	50.788	26.7732			77.0786			69.2128	37.4112	7.683		89.0135	86.8622
25.9	100	50.7553	26.7577			77.0651			69.2128	37.3916	7.683		89.0135	86.7347
26	100	50.733	26.7577			77.0651			69.2128	37.3725	7.683		89.0135	86.7347
26.1	100	50.7144	26.7577			77.051			69.1738	37.3525	7.683		88.9761	86.7347
26.2	100	50.6963	26.7422			77.0294			69.1738	37.3317	7.683		88.9761	86.7347
26.3	100	50.6787	26.7422			77.0247			69.1348	37.3138	7.683		88.9761	86.7347
26.4	100	50.6582	26.7422			77.0247			69.1348	37.2995	7.683		88.9761	86.7347
26.5	100	50.6146	26.7422			77.0247			69.1084	37.2809	7.683		88.9761	86.7347
26.6	100	50.574	26.7422			77.0112			69.0959	37.2579	7.683		88.9761	86.6071
26.7	100	50.5427	26.7267			77.0112			69.0959	37.2401	7.683		88.9581	86.6071
26.8	100	50.5078	26.7112			76.9842			69.0569	37.216	7.683		88.9387	86.4942
26.9	100	50.4882	26.7112			76.9842			69.0569	37.2046	7.683		88.9387	86.352
27	100	50.4439	26.7112			76.9842			68.979	37.1877	7.683		88.9387	86.352
27.1	100	50.3925	26.7112			76.9842			68.979	37.1674	7.683		88.8979	86.352
27.2	100	50.3601	26.7112			76.9842			68.979	37.1455	7.683		88.864	86.2245
27.3	100	50.3426	26.7112			76.9708			68.901	37.1206	7.683		88.864	86.2245
27.4	100	50.3145	26.7112			76.9708			68.901	37.098	7.6225		88.864	86.2245
27.5	100	50.2788	26.7112			76.9438			68.8231	37.0792	7.6225		88.864	85.9694
27.6	100	50.2389	26.7095			76.9438			68.8231	37.0567	7.6225		88.864	85.7143
27.7	100	50.2144	26.6956			76.9347			68.8231	37.0436	7.6225		88.864	85.7143
27.8	100	50.1796	26.6956			76.9303			68.7841	37.0196	7.6225		88.864	85.7143
27.9	100	50.1516	26.6801			76.9169			68.7329	36.996	7.50151		88.8266	85.5867
28	100	50.1363	26.6801			76.897			68.7062	36.9695	7.38052		88.8266	85.5867
28.1	100	50.0922	26.6801			76.8764			68.6282	36.955	7.38052		88.8266	85.4592
28.2	100	50.0536	26.6801			76.8495			68.5892	36.9298	7.38052		88.8266	85.3316
28.3	100	50.0209	26.6801			76.8457			68.5533	36.8971	7.32466		88.8266	85.3316
28.4	100	49.9882	26.6801			76.8091			68.5113	36.8795	7.32002		88.8266	85.3316
28.5	100	49.9554	26.6801			76.8025			68.5113	36.8634	7.32002		88.8266	85.1112
28.6	100	49.9114	26.6646			76.7821			68.4334	36.8421	7.32002		88.8266	84.949
28.7	100	49.8781	26.6646			76.7821			68.4334	36.816	7.32002		88.7892	84.949
28.8	100	49.8399	26.6646			76.7821			68.4334	36.7933	7.25953		88.7892	84.8214
28.9	100	49.7806	26.6646			76.7821			68.4334	36.765	7.25953		88.7892	84.6939
29	100	49.7363	26.6646			76.735			68.3944	36.7338	7.25953		88.7892	84.3112
29.1	100	49.6885	26.6646			76.7269			68.3554	36.7156	7.19903		88.7892	83.9286
29.2	100	49.6419	26.6646			76.6784			68.3554	36.6919	7.19903		88.7892	83.9286
29.3	100	49.6049	26.6646			76.6608			68.2775	36.6682	7.19903		88.7892	83.801
29.4	100	49.5575	26.6336			76.6608			68.2385	36.6419	7.19903		88.7892	83.7562
29.5	100	49.5335	26.6336			76.6339			68.1995	36.6205	7.19903		88.7892	83.6735
29.6	100	49.4857	26.6336			76.58			68.1216	36.603	7.19903		88.7892	83.5459
29.7	100	49.4604	26.6336			76.557			68.0826	36.5776	7.19903		88.7892	83.5459
29.8	100	49.4278	26.6336			76.5261			68.0826	36.5491	7.19903		88.7892	83.2908
29.9	100	49.4074	26.6336			76.5016			68.0826	36.5262	7.13854		88.7892	83.2908
30	100	49.3795	26.618			76.4587			68.0826	36.5053	7.13854		88.7519	83.1633
30.1	100	49.322	26.618			76.4048			68.0436	36.4789	7.13854		88.7519	83.0357
30.2	100	49.2658	26.6025			76.3682			68.0047	36.4612	7.13854		88.7519	82.9082
30.3	100	49.2331	26.587			76.3105			68.0047	36.4316	7.13854		88.7145	82.7806
30.4	100	49.1847	26.5715			76.297			67.9267	36.4123	7.13854		88.6771	82.5255
30.5	100	49.1363	26.5559			76.263			67.8878	36.3776	7.13854		88.6398	82.398
30.6	100	49.0747	26.5404			76.2161			67.8098	36.3429	7.07804		88.6024	82.1429
30.7	100	49.01	26.5249			76.1562			67.7708	36.3081	7.07804		88.6024	82.1429
30.8	100	48.944	26.4783			76.0905			67.7708	36.2817	7.07804		88.6024	81.8878
30.9	100	48.8687	26.4197			76.0429			67.7708	36.2562	7.07804		88.6024	81.7602
31	100	48.8314	26.3884			75.9388			67.7708	36.2188	7.07804		88.5728	81.7602
31.1	100	48.7618	26.3542			75.864			67.7708	36.1912	7.06624		88.5276	81.6326
31.2	100	48.6791	26.3387			75.8155			67.7476	36.1574	7.01754		88.5053	81.5051
31.3	100	48.6063	26.3076			75.767			67.6929	36.1241	6.89655		88.4903	81.5051
31.4	100	48.561	26.2611			75.6654			67.6929	36.0904	6.83606		88.4903	81.5051
31.5	100	48.4897	26.2611			75.5693			67.6615	36.0518	6.77556		88.4903	81.3775
31.6	100	48.4281	26.2455			75.4848			67.615	36.0161	6.77556		88.4529	81.096
31.7	100	48.3584	26.23			75.4076			67.576	35.9846	6.77556		88.4529	80.4847
31.8	100	48.288	26.23			75.3715			67.537	35.9498	6.77556		88.3782	80.4831
31.9	100	48.2257	26.2145			75.2602			67.4981	35.9176	6.77556		88.3408	80.3571
32	100	48.1414	26.1679			75.1773			67.4591	35.8853	6.77556		88.3408	80.3571
32.1	100	48.0952	26.1369			75.0184			67.4115	35.8422	6.77556		88.2661	80.329
32.2	100	48.0192	26.0748			74.8282			67.3811	35.8079	6.77556		88.2287	80.2296
32.3	99.9105	47.9436	26.0589			74.7736			67.3811	35.7443	6.71506		88.1913	80.102
32.4	99.9105	47.8532	26.0216			74.6165			67.3032	35.6925	6.71506		88.154	80.102
32.5	99.9105	47.7201	25.9972			74.3821			67.1473	35.6547	6.60431		88.1229	80.102
32.6	99.9105	47.5925	25.8849			74.2673			67.1083	35.5967	6.57996		88.1166	79.915
32.7	99.9105	47.4165	25.8575			74.1442			67.1083	35.5305	6.53358		88.0928	79.7194
32.8	99.9105	47.258	25.7954			73.9146			67.1068	35.4652	6.47308		87.9671	79.5869
32.9	99.8209	47.1223	25.7489			73.6979			66.957	35.3788	6.47308		87.9133	79.4643
33	99.7454	47.0271	25.7203			73.4874			66.8806	35.2985	6.47308		87.855	79.2092
33.1	99.4629	46.8638	25.683			73.2609			66.7966	35.2043	6.41258		87.855	79.0816
33.2	99.3733	46.6695	25.5991			73.032			66.5764	35.1045	6.41258		87.756	78.9541
33.3	99.2838	46.5214	25.5782			72.7332			66.3289	34.9945	6.35209		87.7429	78.9541
33.4	99.1943	46.3342	25.478			72.4856			66.2156	34.8904	6.29159		87.6512	78.9541
33.5	98.9643	46.0934	25.4252			72.1255			65.9392	34.7734	6.23109		87.4066	78.8265
33.6	98.5444	45.8901	25.3298			71.8855			65.8122	34.6441	5.98911		87.3402	78.4439
33.7	98.3293	45.6328	25.2367			71.6393			65.6017	34.5361	5.92861		86.9961	78.1888
33.8	98.2038	45.3845	25.0805			71.2419			65.3521	34.3807	5.92474		86.617	78.1888
33.9	97.7619	45.1272	24.9656			70.8689			65.0247	34.22	5.7794		86.4749	77.432
34	97.2364	44.79	24.9418			70.4366			64.887	34.0234	5.68663		86.1133	77.0575
34.1	96.9561	44.4697	24.891			70.0373			64.6921	33.8045	5.62613		85.9187	76.6582
34.2	96.6272	44.1602	24.7707			69.4492			64.2761	33.593	5.62613		85.4877	76.1895
34.3	96.1435	43.8432	24.6135			68.9001			63.8707	33.3552	5.50514		85.0121	76.148
34.4	95.9714	43.4675	24.5079			68.349			63.5823	33.1189	5.50514		84.7938	75.5102
34.5	95.2657	43.0855	24.3383			67.7807			63.2984	32.854	5.38415		84.2478	74.76
34.6	94.8716	42.6288	24.137			66.9812			62.8662	32.5636	5.32365		84.0968	73.5607
34.7	93.7332	42.1733	23.8796			66.4427			62.427	32.2785	5.14217		83.6183	73.039
34.8	93.2695	41.7054	23.6663			65.7718			62.0776	31.9578	5.07625		83.2112	71.9274
34.9	92.6149	41.2984	23.4525			64.9651			61.575	31.5809	4.77919		82.7544	71.4286
35	91.7636	40.7315	23.134			64.1995			61.2319	31.2257	4.71869		82.0746	70.5491
35.1	90.7523	40.1179	22.9614			63.3396			60.5222	30.8454	4.64022		81.4952	69.3498
35.2	89.6061	39.5029	22.6789			62.5172			59.7078	30.4153	4.55537		80.8147	68.1888
35.3	88.6119	38.8655	22.4227			61.7028			58.8385	30.0171	4.53721		80.1676	66.3135
35.4	87.1075	38.2172	22.07			60.8397			58.3001	29.5678	4.35572		78.9419	64.8591
35.5	85.7903	37.5888	21.7532			59.7555			57.4969	29.1238	4.17423		77.9729	63.5322
35.6	84.0152	36.9246	21.3683			58.6505			56.574	28.6535	3.99274		76.8595	62.3725
35.7	82.9006	36.2612	21.024			57.4807			55.8569	28.1659	3.87175		75.6838	61.8622
35.8	81.1275	35.4979	20.6766			56.354			55.0348	27.6684	3.75076		74.4137	60.5133
35.9	79.4028	34.7119	20.2839			55.2182			54.0489	27.1327	3.56927		73.2023	58.0927
36	77.4681	33.9471	19.9658			54.023			53.2985	26.5298	3.39261		71.988	56.8878
36.1	75.2938	33.1513	19.5621			52.7149			52.2364	25.9925	3.1458		70.6663	55.5711
36.2	73.7936	32.4109	19.0342			51.59			50.8261	25.3737	2.96431		69.4525	53.769
36.3	72.0222	31.6253	18.6149			50.4304			49.5804	24.7555	2.88834		68.1232	52.1357
36.4	70.5406	30.742	18.1719			48.9483			48.411	24.1056	2.69023		66.6598	51.3354
36.5	69.0601	29.9658	17.7609			47.754			47.1266	23.437	2.54083		64.7909	50.0342
36.6	67.3827	29.118	17.2898			46.3828			45.687	22.7533	2.41984		63.3403	48.8092
36.7	65.5135	28.181	16.7476			44.6292			44.1395	22.0181	2.31469		61.5684	47.8316
36.8	64.0373	27.1871	16.2395			43.1638			42.6186	21.3529	2.10885		59.765	46.1376
36.9	62.0179	26.3599	15.6959			41.5727			41.0621	20.6591	1.87538		57.9158	44.5625
37	59.2999	25.4602	15.1386			39.9978			39.3409	19.9357	1.81488		56.3276	42.8571
37.1	57.2611	24.46	14.5563			38.4131			37.929	19.2183	1.69389		54.1673	41.3208
37.2	55.0802	23.5434	13.8676			36.9152			36.4378	18.4872	1.58797		52.1391	40.0188
37.3	52.6618	22.5763	13.3574			35.3243			34.8553	17.79	1.5729		50.417	38.7364
37.4	50.2535	21.6422	12.7856			33.9685			33.7705	17.0697	1.33091		48.1356	37.4857
37.5	48.4444	20.7091	12.2348			32.5221			32.3232	16.3382	1.27042		46.2116	36.2298
37.6	46.6353	19.7767	11.5845			31.2294			31.2765	15.6125	1.20992		44.6365	34.7647
37.7	44.7839	18.8575	11.0581			29.6858			29.8866	14.8769	1.14943		42.9902	32.9684
37.8	42.1219	17.924	10.4972			28.0856			28.3905	14.1462	0.94782		41.5547	31.6115
37.9	40.2232	16.977	10.1572			26.8101			27.0131	13.4277	0.66546		39.4684	29.8844
38	38.6827	16.145	9.70178			25.4483			25.2622	12.7165	0.60669		37.57	27.8207
38.1	36.9631	15.2423	9.17099			24.1984			24.0747	12.0659	0.54446		35.4543	26.6105
38.2	34.7264	14.3698	8.66239			22.7426			22.5171	11.4245	0.54446		33.8442	25.6663
38.3	32.5392	13.6156	8.27254			21.4471			21.3923	10.7631	0.48397		32.0093	24.1662
38.4	31.0882	12.8392	7.93901			20.223			20.1716	10.1362	0.44878		30.5002	22.8316
38.5	29.5505	12.052	7.40486			18.932			18.9053	9.52989	0.42347		29.0003	20.9204
38.6	27.3459	11.3355	7.06296			17.694			17.6804	8.91568	0.42347		27.4688	19.4167
38.7	25.3028	10.6173	6.61266			16.5508			16.1998	8.36903	0.42347		25.6629	18.7769
38.8	23.8518	9.92721	6.17491			15.5951			15.3637	7.82357	0.42347		24.1953	17.3225
38.9	22.0621	9.27617	5.67472			14.4816			14.5447	7.28612	0.42347		22.6397	16.0991
39	20.9495	8.62766	5.33932			13.5385			13.5239	6.78838	0.42347		21.4503	14.4137
39.1	20.054	8.0142	4.85491			12.7773			12.6423	6.29562	0.30248		20.2616	13.1124
39.2	19.248	7.42028	4.53189			11.9271			11.5274	5.83131			19.2222	11.3773
39.3	17.9397	6.88339	4.27102			11.0848			10.5373	5.40503			17.6442	10.1519
39.4	16.9555	6.38283	3.98494			10.2942			9.79568	4.95895			16.329	9.48888
39.5	15.5748	5.94279	3.7863			9.38189			8.99969	4.58465			15.2082	8.54592
39.6	14.4293	5.44712	3.36704			8.794			7.96379	4.21044			14.1518	7.80299
39.7	13.5183	5.03977	3.12541			8.08832			7.47236	3.86664			13.0017	6.80744
39.8	11.9186	4.58949	2.81128			7.48874			6.76404	3.52711			11.8135	6.5051
39.9	11.1692	4.2009	2.5572			6.92684			6.2502	3.24775			10.6928	5.66072
40	9.75224	3.86038	2.3581			6.42649			5.65082	2.96979			9.74916	5.22959
40.1	9.0555	3.57423	2.22179			5.94304			5.41699	2.70527			8.84622	4.71939
40.2	8.44627	3.29824	1.99468			5.44602			5.08641	2.44469			8.20963	4.46429
40.3	7.60967	2.98199	1.83982			5.01423			4.50272	2.22731			7.46821	3.95408
40.4	6.78018	2.74332	1.6452			4.62357			4.20889	2.00987			6.79508	3.82653
40.5	6.34684	2.46449	1.45731			4.21073			3.89437	1.80823			6.12591	3.44388
40.6	5.56171	2.22611	1.32799			3.68545			3.49034	1.63273			5.4652	3.44388
40.7	5.20677	2.03009	1.25966			3.2441			3.13013	1.47543			4.83256	3.20914
40.8	4.74485	1.79493	1.13345			2.85701			2.75748	1.3318			4.32681	2.80612
40.9	4.5658	1.61321	0.99333			2.61984			2.61107	1.20505			3.77666	2.59624
41	4.11387	1.4713	0.83663			2.3973			2.41621	1.07826			3.17459	2.16224
41.1	3.58102	1.30671	0.72947			2.08595			2.16482	0.97594			2.95586	1.78571
41.2	3.31244	1.20207	0.62083			1.91877			1.98753	0.86519			2.61584	1.54934
41.3	2.68577	1.07384	0.55478			1.73152			1.70477	0.76915			2.48463	1.14796
41.4	2.26873	0.95251	0.48645			1.62766			1.61114	0.684			2.31689	1.064
41.5	1.79051	0.86391	0.40354			1.51712			1.40059	0.60729			2.0904	0.89286
41.6	1.61802	0.75604	0.30322			1.32989			1.24708	0.52227			1.83383	0.83375
41.7	1.52193	0.67883	0.24833			1.17717			1.01847	0.46178			1.46742	0.63776
41.8	1.52193	0.62247	0.21729			1.07112			0.8469	0.41357			1.29789
41.9	1.34288	0.55784	0.18625			0.87282			0.68815	0.37337			1.17074
42	1.16383	0.50627	0.17073			0.79306			0.58457	0.32617			1.08371
42.1	1.07431	0.4488	0.15521			0.73686			0.50663	0.29098			1.00897
42.2	0.72706	0.41181	0.13969			0.67594			0.39916	0.25653			0.93876
42.3	0.7162	0.32436	0.10865			0.59235			0.31177	0.22697			0.77424
42.4	0.62668	0.28629	0.10865			0.53571			0.2728	0.20743			0.74738
42.5	0.53715	0.25028	0.10865			0.46187			0.23383	0.18716			0.63528
42.6		0.21683	0.09312			0.40426				0.17088			0.52317
42.7		0.18552				0.37731				0.15339			0.52317
42.8		0.16071				0.28298				0.14176			0.47481
42.9		0.15915				0.25603				0.13128			0.44843
43		0.15489				0.25603				0.11383			0.37369
43.1		0.14279				0.2111				0.1016			0.31757
43.2		0.13719				0.20213				0.09378			0.26158
43.3		0.12543				0.20213				0.08477			0.22422
43.4		0.12151				0.20213				0.07311
43.5		0.0983				0.20213				0.06164
43.6		0.09407				0.17518				0.05853
43.7		0.08586				0.14972				0.05582
43.8		0.08231				0.13475				0.05059
43.9		0.08231				0.12128				0.04729
44		0.06916				0.11117				0.04644
44.1		0.06272				0.1078				0.04391
44.2		0.0588				0.1078				0.04306
44.3		0.05488				0.1078				0.04044
44.4		0.05488				0.10569				0.03715
44.5		0.05177				0.09433				0.03567
44.6		0.05096				0.08085				0.03378
44.7		0.05096								0.03293
44.8		0.04312								0.03293
44.9		0.04312								0.03195
45		0.04312								0.02955
45.1		0.04312								0.02924
45.2		0.04312								0.02787
45.3		0.04312								0.02787
45.4		0.04312								0.02787
45.5		0.0392								0.02787
45.6		0.0392								0.02787
45.7		0.0392								0.02787
45.8		0.0392								0.02484
45.9		0.0392								0.02449
46		0.0392								0.02364
46.1		0.0392								0.02364
46.2		0.0392								0.0228
46.3		0.0392								0.0228
46.4		0.0392								0.0228
46.5		0.0392								0.0228
46.6		0.0392								0.02111
46.7		0.0392								0.02027
46.8		0.0392								0.01942
46.9		0.0392								0.01942
47		0.03528								0.01942
47.1		0.03112								0.01942
47.2		0.02744								0.01858
47.3		0.02744								0.01858
47.4		0.02744								0.01858
47.5		0.02744								0.01858
47.6		0.02352								0.01689
47.7										0.01688
47.8										0.0152
47.9										0.0152
48										0.0152
48.1										0.0152
48.2										0.01435
48.3										0.01435
48.4										0.01182
48.5										0.01098
48.6										0.01098
48.7										0.01098
48.8										0.01098
48.9										0.01098
49										0.01013
49.1										0.01013
49.2										0.00929
49.3										0.00929
49.4										0.00929
49.5										0.00929
49.6										0.00929
49.7										0.00929
49.8										0.00929
49.9										0.00929
50										0.00929
50.1										0.00929
50.2										0.00929
50.3										0.00929
50.4										0.00929
50.5										0.00929
50.6										0.00929
50.7										0.00929
50.8										0.00929
50.9										0.00929
51										0.00929
51.1										0.00929
51.2										0.00929
51.3										0.00929
51.4										0.00929
51.5										0.00844
51.6										0.0076
51.7										0.0076
51.8										0.0076
51.9										0.0076
52										0.0076
52.1										0.0076
52.2										0.0076
52.3										0.0076
52.4										0.0076
52.5										0.00676
52.6										0.00676
52.7										0.00676
52.8										0.00676
52.9										0.00676
53										0.00676
53.1										0.00676
53.2										0.00676
53.3										0.00676
53.4										0.00676
53.5										0.00676
53.6										0.00676
53.7										0.00676
53.8										0.00676
53.9										0.00591
54										0.00591
54.1										0.00591
54.2										0.00591
54.3										0.00591
54.4										0.00507
Supplementary Fig 5g
DVH exported in Velocity
bladder			cecum			distal colon			L kidney			L testicle			penis			prostate			proximal colon			R kidney			R testicle			rectum			seminal vessicles			small bowel			spinal cord			spleen
GY	(cmÂ³)		GY	(cmÂ³)		GY	(cmÂ³)		GY	(cmÂ³)		GY	(cmÂ³)		GY	(cmÂ³)		GY	(cmÂ³)		GY	(cmÂ³)		GY	(cmÂ³)		GY	(cmÂ³)		GY	(cmÂ³)		GY	(cmÂ³)		GY	(cmÂ³)		GY	(cmÂ³)		GY	(cmÂ³)
34.6559	1.01641e-06		2.16304	3.04923e-06		1.91107	1.01641e-06		1.97944	1.01641e-06		2.0786	1.01641e-06		2.47781	2.03282e-06		3.23722	3.04923e-06		2.13584	4.06564e-06		1.98267	1.01641e-06		2.06178	1.01641e-06		2.11816	2.03282e-06		5.43817	4.06564e-06		1.71221	1.01641e-06		1.99046	2.03282e-06		1.99856	1.01641e-06
34.6604	0		2.19953	1.01641e-05		1.92022	1.01641e-06		1.98052	0		2.07924	0		2.48533	1.01641e-06		3.24612	0		2.14486	3.04923e-06		1.98345	0		2.06247	0		2.1272	2.03282e-06		5.44651	3.04923e-06		1.72112	0		1.99167	0		1.99914	0
34.665	0		2.23602	4.9804e-05		1.92938	1.01641e-06		1.98159	0		2.07988	1.01641e-06		2.49284	4.06564e-06		3.25502	4.06564e-06		2.15388	3.04923e-06		1.98423	0		2.06316	0		2.13623	6.09845e-06		5.45485	2.03282e-06		1.73002	0		1.99288	0		1.99971	0
34.6696	0		2.27251	0.000229708		1.93854	1.01641e-06		1.98266	0		2.08052	1.01641e-06		2.50035	6.09845e-06		3.26391	0		2.1629	6.09845e-06		1.98501	0		2.06385	0		2.14527	1.11805e-05		5.46319	0		1.73893	0		1.9941	0		2.00029	0
34.6741	0		2.309	0.000714535		1.94769	1.01641e-06		1.98374	0		2.08117	0		2.50787	6.09845e-06		3.27281	1.01641e-06		2.17192	1.01641e-05		1.98579	0		2.06454	0		2.15431	6.09845e-06		5.47153	0		1.74784	0		1.99531	0		2.00086	0
34.6787	0		2.34549	0.00153071		1.95685	1.01641e-06		1.98481	1.01641e-06		2.08181	0		2.51538	3.04923e-06		3.2817	2.03282e-06		2.18094	8.13127e-06		1.98657	0		2.06523	0		2.16334	9.14768e-06		5.47987	0		1.75675	0		1.99652	0		2.00144	0
34.6832	0		2.38199	0.00349441		1.966	1.01641e-06		1.98588	0		2.08245	0		2.5229	8.13127e-06		3.2906	1.01641e-06		2.18996	1.82954e-05		1.98735	0		2.06592	0		2.17238	1.32133e-05		5.48821	0		1.76565	1.01641e-06		1.99773	0		2.00201	0
34.6878	0		2.41848	0.00637593		1.97516	4.06564e-06		1.98696	0		2.0831	0		2.53041	1.21969e-05		3.2995	6.09845e-06		2.19898	1.82954e-05		1.98813	0		2.06661	0		2.18142	2.13446e-05		5.49655	1.01641e-06		1.77456	0		1.99895	0		2.00259	1.01641e-06
34.6923	0		2.45497	0.00934893		1.98432	2.03282e-06		1.98803	0		2.08374	0		2.53792	1.21969e-05		3.30839	1.01641e-06		2.20801	4.06564e-05		1.98892	0		2.0673	0		2.19045	2.84595e-05		5.50489	0		1.78347	0		2.00016	0		2.00316	1.01641e-06
34.6969	0		2.49146	0.0133241		1.99347	1.01641e-06		1.9891	0		2.08438	0		2.54544	1.93118e-05		3.31729	3.04923e-06		2.21703	5.18369e-05		1.9897	0		2.06799	0		2.19949	3.04923e-05		5.51323	0		1.79238	0		2.00137	0		2.00374	0
34.7014	0		2.52795	0.0159881		2.00263	1.01641e-06		1.99018	0		2.08503	1.01641e-06		2.55295	4.06564e-05		3.32618	5.08204e-06		2.22605	8.13127e-05		1.99048	0		2.06868	0		2.20853	8.53784e-05		5.52157	0		1.80128	0		2.00258	0		2.00431	0
34.706	0		2.56444	0.01629		2.01179	8.13127e-06		1.99125	0		2.08567	0		2.56047	4.4722e-05		3.33508	5.08204e-06		2.23507	0.000138232		1.99126	0		2.06937	0		2.21756	9.14768e-05		5.52991	0		1.81019	0		2.00379	1.01641e-06		2.00489	0
34.7106	0		2.60093	0.0157564		2.02094	4.06564e-06		1.99232	0		2.08631	0		2.56798	7.31814e-05		3.34397	4.06564e-06		2.24409	0.000155511		1.99204	0		2.07006	0		2.2266	0.000101641		5.53825	1.01641e-06		1.8191	0		2.00501	0		2.00546	0
34.7151	0		2.63742	0.0148497		2.0301	3.04923e-06		1.9934	0		2.08696	0		2.57549	7.92799e-05		3.35287	6.09845e-06		2.25311	0.000251053		1.99282	0		2.07075	1.01641e-06		2.23564	0.000109772		5.54659	0		1.82801	2.03282e-06		2.00622	1.01641e-06		2.00604	0
34.7197	0		2.67391	0.0134298		2.03926	7.11486e-06		1.99447	0		2.0876	0		2.58301	9.35096e-05		3.36177	5.08204e-06		2.26213	0.000286627		1.9936	0		2.07144	0		2.24467	0.0001301		5.55493	0		1.83691	1.01641e-06		2.00743	1.01641e-06		2.00661	0
34.7242	0		2.7104	0.0133394		2.04841	1.11805e-05		1.99554	0		2.08824	0		2.59052	0.000156527		3.37066	6.09845e-06		2.27115	0.000315087		1.99438	0		2.07213	0		2.25371	0.000184986		5.56327	0		1.84582	0		2.00864	0		2.00719	0
34.7288	0		2.74689	0.0127173		2.05757	1.42297e-05		1.99661	0		2.08888	0		2.59804	0.000176855		3.37956	3.04923e-06		2.28018	0.000319152		1.99517	1.01641e-06		2.07282	0		2.26275	0.000240889		5.57161	0		1.85473	1.01641e-06		2.00985	0		2.00776	0
34.7333	0		2.78338	0.013006		2.06673	1.01641e-05		1.99769	0		2.08953	0		2.60555	0.000181937		3.38845	6.09845e-06		2.2892	0.000402498		1.99595	1.01641e-06		2.07351	1.01641e-06		2.27178	0.000266299		5.57995	1.01641e-06		1.86364	0		2.01107	1.01641e-06		2.00833	0
34.7379	0		2.81987	0.013382		2.07588	1.62625e-05		1.99876	0		2.09017	0		2.61306	0.000189052		3.39735	5.08204e-06		2.29822	0.00048686		1.99673	0		2.0742	0		2.28082	0.000339481		5.58829	0		1.87254	0		2.01228	3.04923e-06		2.00891	0
34.7424	0		2.85636	0.0123209		2.08504	1.82954e-05		1.99983	0		2.09081	0		2.62058	0.000214462		3.40624	8.13127e-06		2.30724	0.000504139		1.99751	0		2.07489	0		2.28986	0.000348628		5.59663	0		1.88145	4.06564e-06		2.01349	0		2.00948	0
34.747	0		2.89285	0.0120119		2.0942	2.33774e-05		2.00091	0		2.09146	0		2.62809	0.000199216		3.41514	5.08204e-06		2.31626	0.000592566		1.99829	1.01641e-06		2.07558	0		2.29889	0.000409613		5.60497	0		1.89036	1.01641e-06		2.0147	2.03282e-06		2.01006	0
34.7515	0		2.92934	0.010713		2.10335	3.25251e-05		2.00198	1.01641e-06		2.0921	0		2.63561	0.000232758		3.42404	3.04923e-06		2.32528	0.000669813		1.99907	0		2.07627	0		2.30793	0.000377088		5.61331	0		1.89927	3.04923e-06		2.01592	0		2.01063	0
34.7561	0		2.96583	0.00892407		2.11251	4.77712e-05		2.00305	1.01641e-06		2.09274	0		2.64312	0.000240889		3.43293	8.13127e-06		2.3343	0.000767389		1.99985	0		2.07696	0		2.31697	0.000428925		5.62165	1.01641e-06		1.90817	2.03282e-06		2.01713	2.03282e-06		2.01121	0
34.7607	1.01641e-06		3.00232	0.00777756		2.12166	7.82635e-05		2.00413	0		2.09339	0		2.65063	0.000248004		3.44183	7.11486e-06		2.34332	0.000715552		2.00063	0		2.07765	0		2.326	0.000456368		5.62999	1.01641e-06		1.91708	3.04923e-06		2.01834	0		2.01178	0
34.7652	1.01641e-06		3.03881	0.00710368		2.13082	0.000114854		2.0052	2.03282e-06		2.09403	0		2.65815	0.000238856		3.45072	5.08204e-06		2.35234	0.000897489		2.00142	0		2.07834	0		2.33504	0.000384203		5.63833	0		1.92599	8.13127e-06		2.01955	0		2.01236	0
34.7698	0		3.0753	0.00679673		2.13998	0.000165675		2.00627	0		2.09467	0		2.66566	0.000240889		3.45962	7.11486e-06		2.36137	0.000953392		2.0022	0		2.07903	0		2.34408	0.000504139		5.64667	0		1.9349	9.14768e-06		2.02076	4.06564e-06		2.01293	0
34.7743	0		3.11179	0.00728968		2.14913	0.000236823		2.00735	1.01641e-06		2.09532	0		2.67318	0.000266299		3.46852	1.11805e-05		2.37039	0.000953392		2.00298	0		2.07972	0		2.35311	0.000466532		5.65501	0		1.9438	9.14768e-06		2.02198	0		2.01351	1.01641e-06
34.7789	0		3.14828	0.00779179		2.15829	0.000339481		2.00842	0		2.09596	0		2.68069	0.000255119		3.47741	6.09845e-06		2.37941	0.00116379		2.00376	0		2.08041	0		2.36215	0.000435023		5.66335	1.01641e-06		1.95271	1.7279e-05		2.02319	2.03282e-06		2.01408	1.01641e-06
34.7834	0		3.18477	0.00736388		2.16745	0.000403514		2.00949	0		2.0966	0		2.68821	0.000280529		3.48631	4.06564e-06		2.38843	0.00125628		2.00454	0		2.0811	0		2.37119	0.000377088		5.67169	0		1.96162	1.62625e-05		2.0244	1.01641e-06		2.01466	0
34.788	0		3.22126	0.00676217		2.1766	0.000523451		2.01057	1.01641e-06		2.09724	0		2.69572	0.000323218		3.4952	1.32133e-05		2.39745	0.00139248		2.00532	1.01641e-06		2.08179	0		2.38022	0.000430957		5.68003	0		1.97053	3.04923e-05		2.02561	2.03282e-06		2.01523	1.01641e-06
34.7925	0		3.25775	0.00604763		2.18576	0.000627124		2.01164	0		2.09789	0		2.70323	0.0003283		3.5041	4.06564e-06		2.40647	0.0012634		2.0061	0		2.08248	1.01641e-06		2.38926	0.000419777		5.68837	0		1.97943	2.94759e-05		2.02682	1.01641e-06		2.01581	0
34.7971	0		3.29424	0.00517149		2.19492	0.000719618		2.01271	1.01641e-06		2.09853	0		2.71075	0.000330333		3.51299	3.04923e-06		2.41549	0.00140468		2.00688	0		2.08317	0		2.39829	0.000420793		5.69671	0		1.98834	4.67548e-05		2.02804	3.04923e-06		2.01638	0
34.8017	0		3.33073	0.00430754		2.20407	0.000786701		2.01379	0		2.09917	0		2.71826	0.000359809		3.52189	1.42297e-05		2.42451	0.00147583		2.00767	1.01641e-06		2.08386	0		2.40733	0.00043299		5.70505	0		1.99725	7.01322e-05		2.02925	3.04923e-06		2.01696	0
34.8062	1.01641e-06		3.36722	0.00324946		2.21323	0.000832439		2.01486	0		2.09982	0		2.72578	0.000377088		3.53079	5.08204e-06		2.43354	0.00131523		2.00845	0		2.08455	0		2.41637	0.000440105		5.71339	0		2.00616	8.84276e-05		2.03046	2.03282e-06		2.01753	0
34.8108	0		3.40371	0.00221171		2.22239	0.000846669		2.01593	0		2.10046	0		2.73329	0.000380137		3.53968	6.09845e-06		2.44256	0.00151547		2.00923	2.03282e-06		2.08524	1.01641e-06		2.4254	0.000535648		5.72173	0		2.01506	0.000120953		2.03167	5.08204e-06		2.01811	0
34.8153	0		3.4402	0.00171163		2.23154	0.000941195		2.017	0		2.1011	0		2.7408	0.000350661		3.54858	6.09845e-06		2.45158	0.00155511		2.01001	2.03282e-06		2.08593	0		2.43444	0.000544795		5.73007	0		2.02397	0.000193118		2.03289	1.01641e-06		2.01868	3.04923e-06
34.8199	0		3.47669	0.00147176		2.2407	0.000817193		2.01808	2.03282e-06		2.10175	0		2.74832	0.000379121		3.55747	6.09845e-06		2.4606	0.00161202		2.01079	3.04923e-06		2.08662	1.01641e-06		2.44348	0.000609845		5.73841	0		2.03288	0.000280529		2.0341	2.03282e-06		2.01926	0
34.8244	0		3.51318	0.00121359		2.24986	0.000965588		2.01915	0		2.10239	0		2.75583	0.00039335		3.56637	5.08204e-06		2.46962	0.00133353		2.01157	0		2.08731	2.03282e-06		2.45251	0.00055191		5.74675	0		2.04179	0.000364891		2.03531	0		2.01983	0
34.829	0		3.54967	0.0011892		2.25901	0.00102556		2.02022	0		2.10303	0		2.76335	0.000373022		3.57526	4.06564e-06		2.47864	0.00140976		2.01235	0		2.088	0		2.46155	0.000470597		5.75509	0		2.05069	0.000507188		2.03652	2.03282e-06		2.02041	0
34.8335	0		3.58616	0.000990999		2.26817	0.000922899		2.0213	2.03282e-06		2.10368	0		2.77086	0.000383186		3.58416	9.14768e-06		2.48766	0.0013752		2.01313	0		2.08869	0		2.47059	0.000366924		5.76343	0		2.0596	0.000609845		2.03773	1.01641e-06		2.02098	0
34.8381	0		3.62265	0.000936113		2.27733	0.00103775		2.02237	0		2.10432	0		2.77837	0.000331349		3.59306	3.04923e-06		2.49668	0.00120953		2.01392	1.01641e-06		2.08938	0		2.47962	0.000352694		5.77177	0		2.06851	0.000939162		2.03895	6.09845e-06		2.02156	0
34.8426	0		3.65914	0.000728765		2.28648	0.0011211		2.02344	1.01641e-06		2.10496	0		2.78589	0.00030289		3.60195	4.06564e-06		2.50571	0.00132946		2.0147	0		2.09007	1.01641e-06		2.48866	0.000313054		5.78011	0		2.07742	0.00120749		2.04016	2.03282e-06		2.02213	0
34.8472	0		3.69563	0.000679978		2.29564	0.00113736		2.02452	0		2.1056	0		2.7934	0.000339481		3.61085	3.04923e-06		2.51473	0.00126136		2.01548	0		2.09075	1.01641e-06		2.4977	0.000306956		5.78845	0		2.08632	0.00183157		2.04137	3.04923e-06		2.02271	1.01641e-06
34.8518	0		3.73212	0.000704371		2.30479	0.00123392		2.02559	2.03282e-06		2.10625	0		2.80092	0.00028866		3.61974	5.08204e-06		2.52375	0.0012014		2.01626	0		2.09144	0		2.50673	0.000266299		5.79679	0		2.09523	0.00245259		2.04258	2.03282e-06		2.02328	0
34.8563	0		3.76861	0.000628141		2.31395	0.000925949		2.02666	0		2.10689	0		2.80843	0.000335415		3.62864	4.06564e-06		2.53277	0.00109366		2.01704	0		2.09213	0		2.51577	0.000290693		5.80513	0		2.10414	0.00278903		2.04379	3.04923e-06		2.02386	0
34.8609	0		3.8051	0.000553943		2.32311	0.000900538		2.02774	1.01641e-06		2.10753	0		2.81594	0.000269348		3.63754	2.03282e-06		2.54179	0.00101031		2.01782	0		2.09282	1.01641e-06		2.52481	0.000283578		5.81347	0		2.11305	0.00402803		2.04501	5.08204e-06		2.02443	2.03282e-06
34.8654	0		3.84159	0.000558009		2.33226	0.000803979		2.02881	1.01641e-06		2.10818	0		2.82346	0.000290693		3.64643	4.06564e-06		2.55081	0.00103674		2.0186	1.01641e-06		2.09351	3.04923e-06		2.53384	0.000259184		5.82181	0		2.12195	0.00455758		2.04622	3.04923e-06		2.025	0
34.87	0		3.87808	0.0005265		2.34142	0.000707421		2.02988	1.01641e-06		2.10882	0		2.83097	0.000270365		3.65533	3.04923e-06		2.55983	0.000847685		2.01938	0		2.0942	2.03282e-06		2.54288	0.000270365		5.83015	0		2.13086	0.00594701		2.04743	6.09845e-06		2.02558	0
34.8745	0		3.91457	0.000487876		2.35058	0.00067083		2.03096	0		2.10946	0		2.83849	0.000199216		3.66422	2.03282e-06		2.56885	0.000899522		2.02017	0		2.09489	1.01641e-06		2.55192	0.00031712		5.83849	0		2.13977	0.00688414		2.04864	2.03282e-06		2.02615	1.01641e-06
34.8791	0		3.95106	0.000480761		2.35973	0.000573255		2.03203	0		2.11011	0		2.846	0.000244955		3.67312	4.06564e-06		2.57787	0.000832439		2.02095	0		2.09558	0		2.56095	0.000285611		5.84683	0		2.14868	0.00915073		2.04986	2.03282e-06		2.02673	1.01641e-06
34.8836	0		3.98755	0.00047263		2.36889	0.00061696		2.0331	2.03282e-06		2.11075	0		2.85351	0.000255119		3.68201	3.04923e-06		2.5869	0.000796865		2.02173	2.03282e-06		2.09627	0		2.56999	0.00031407		5.85517	0		2.15758	0.0109569		2.05107	9.14768e-06		2.0273	0
34.8882	0		4.02404	0.000399449		2.37805	0.000505155		2.03418	4.06564e-06		2.11139	0		2.86103	0.00027748		3.69091	2.03282e-06		2.59592	0.000666764		2.02251	1.01641e-06		2.09696	0		2.57903	0.000334399		5.86351	0		2.16649	0.0117355		2.05228	2.03282e-06		2.02788	0
34.8928	1.01641e-06		4.06054	0.000419777		2.3872	0.000408596		2.03525	0		2.11204	0		2.86854	0.000216495		3.69981	4.06564e-06		2.60494	0.000661682		2.02329	0		2.09765	1.01641e-06		2.58806	0.000341513		5.87185	0		2.1754	0.0147359		2.05349	8.13127e-06		2.02845	0
34.8973	0		4.09703	0.000414695		2.39636	0.000425875		2.03632	0		2.11268	0		2.87606	0.000201249		3.7087	2.03282e-06		2.61396	0.000613911		2.02407	1.01641e-06		2.09834	1.01641e-06		2.5971	0.000386235		5.88019	0		2.18431	0.0155429		2.0547	7.11486e-06		2.02903	0
34.9019	0		4.13352	0.000384203		2.40552	0.000339481		2.0374	2.03282e-06		2.11332	0		2.88357	0.000194134		3.7176	4.06564e-06		2.62298	0.000514303		2.02485	0		2.09903	1.01641e-06		2.60614	0.000335415		5.88853	0		2.19321	0.0190262		2.05592	9.14768e-06		2.0296	2.03282e-06
34.9064	0		4.17001	0.000311021		2.41467	0.000338464		2.03847	1.01641e-06		2.11396	1.01641e-06		2.89108	0.000213446		3.72649	5.08204e-06		2.632	0.000534631		2.02563	0		2.09972	0		2.61517	0.000429941		5.89687	0		2.20212	0.0214605		2.05713	8.13127e-06		2.03018	1.01641e-06
34.911	0		4.2065	0.000336431		2.42383	0.000321185		2.03954	1.01641e-06		2.11461	0		2.8986	0.00026325		3.73539	2.03282e-06		2.64102	0.000504139		2.02642	0		2.10041	2.03282e-06		2.62421	0.000408596		5.90521	0		2.21103	0.0213964		2.05834	1.11805e-05		2.03075	0
34.9155	0		4.24299	0.000357776		2.43299	0.000301873		2.04061	0		2.11525	0		2.90611	0.000256135		3.74428	1.01641e-06		2.65004	0.000457384		2.0272	1.01641e-06		2.1011	1.01641e-06		2.63325	0.00043299		5.91355	0		2.21994	0.0257355		2.05955	5.08204e-06		2.03133	0
34.9201	0		4.27948	0.000340497		2.44214	0.000324234		2.04169	5.08204e-06		2.11589	1.01641e-06		2.91363	0.000292726		3.75318	4.06564e-06		2.65907	0.000389285		2.02798	1.01641e-06		2.10179	1.01641e-06		2.64228	0.000427908		5.92189	0		2.22884	0.0253126		2.06077	1.01641e-05		2.0319	1.01641e-06
34.9246	0		4.31597	0.000294759		2.4513	0.000351677		2.04276	2.03282e-06		2.11654	0		2.92114	0.000279512		3.76208	2.03282e-06		2.66809	0.000375055		2.02876	0		2.10248	1.01641e-06		2.65132	0.000494991		5.93023	0		2.23775	0.0295389		2.06198	1.62625e-05		2.03248	0
34.9292	0		4.35246	0.000308988		2.46045	0.000310005		2.04383	3.04923e-06		2.11718	0		2.92865	0.000340497		3.77097	3.04923e-06		2.67711	0.000322202		2.02954	0		2.10317	0		2.66036	0.000462466		5.93857	0		2.24666	0.0277551		2.06319	5.08204e-06		2.03305	2.03282e-06
34.9337	0		4.38895	0.000245971		2.46961	0.000324234		2.04491	1.01641e-06		2.11782	1.01641e-06		2.93617	0.000290693		3.77987	3.04923e-06		2.68613	0.000276463		2.03032	1.01641e-06		2.10386	0		2.66939	0.000446204		5.94691	0		2.25557	0.0314853		2.0644	2.03282e-05		2.03363	2.03282e-06
34.9383	0		4.42544	0.000212429		2.47877	0.000399449		2.04598	4.06564e-06		2.11847	1.01641e-06		2.94368	0.000392334		3.78876	2.03282e-06		2.69515	0.000269348		2.0311	3.04923e-06		2.10455	0		2.67843	0.000359809		5.95525	0		2.26447	0.032275		2.06561	3.04923e-06		2.0342	1.01641e-06
34.9429	1.01641e-06		4.46193	0.000268332		2.48792	0.000403514		2.04705	1.01641e-06		2.11911	0		2.9512	0.000391317		3.79766	5.08204e-06		2.70417	0.000239873		2.03188	0		2.10524	2.03282e-06		2.68747	0.000377088		5.96359	0		2.27338	0.0297909		2.06683	1.82954e-05		2.03478	0
34.9474	0		4.49842	0.000242922		2.49708	0.000351677		2.04813	3.04923e-06		2.11975	0		2.95871	0.000399449		3.80656	1.01641e-06		2.71319	0.00026325		2.03267	0		2.10593	1.01641e-06		2.6965	0.000327284		5.97193	0		2.28229	0.0329408		2.06804	6.09845e-06		2.03535	2.03282e-06
34.952	0		4.53491	0.000211413		2.50624	0.000373022		2.0492	2.03282e-06		2.1204	0		2.96622	0.000396399		3.81545	2.03282e-06		2.72221	0.000201249		2.03345	5.08204e-06		2.10662	1.01641e-06		2.70554	0.000261217		5.98027	0		2.2912	0.0302565		2.06925	6.09845e-06		2.03593	2.03282e-06
34.9565	1.01641e-06		4.5714	0.00027443		2.51539	0.000326267		2.05027	2.03282e-06		2.12104	1.01641e-06		2.97374	0.000389285		3.82435	4.06564e-06		2.73124	0.000255119		2.03423	3.04923e-06		2.10731	0		2.71458	0.000259184		5.98861	0		2.3001	0.0330048		2.07046	1.11805e-05		2.0365	0
34.9611	0		4.60789	0.000212429		2.52455	0.00027443		2.05135	2.03282e-06		2.12168	0		2.98125	0.000380137		3.83324	4.06564e-06		2.74026	0.000240889		2.03501	0		2.108	3.04923e-06		2.72361	0.000264266		5.99695	0		2.30901	0.0297818		2.07167	1.01641e-05		2.03708	1.01641e-06
34.9656	0		4.64438	0.000262234		2.53371	0.000271381		2.05242	1.01641e-06		2.12232	0		2.98877	0.0003283		3.84214	4.06564e-06		2.74928	0.000211413		2.03579	3.04923e-06		2.10869	0		2.73265	0.000250037		6.00529	0		2.31792	0.0323482		2.07289	1.42297e-05		2.03765	0
34.9702	0		4.68087	0.000219544		2.54286	0.000224626		2.05349	4.06564e-06		2.12297	1.01641e-06		2.99628	0.000351677		3.85103	5.08204e-06		2.7583	0.000271381		2.03657	0		2.10938	1.01641e-06		2.74169	0.000188036		6.01363	0		2.32683	0.0314599		2.0741	1.32133e-05		2.03823	0
34.9747	1.01641e-06		4.71736	0.000235807		2.55202	0.000231741		2.05457	2.03282e-06		2.12361	0		3.00379	0.000281545		3.85993	3.04923e-06		2.76732	0.000268332		2.03735	1.01641e-06		2.11007	1.01641e-06		2.75072	0.000195151		6.02197	0		2.33573	0.0281596		2.07531	1.82954e-05		2.0388	2.03282e-06
34.9793	0		4.75385	0.000210397		2.56118	0.000215479		2.05564	1.01641e-06		2.12425	0		3.01131	0.00030289		3.86883	5.08204e-06		2.77634	0.00020938		2.03813	2.03282e-06		2.11076	0		2.75976	0.000180921		6.03031	0		2.34464	0.0299129		2.07652	1.21969e-05		2.03938	2.03282e-06
34.9839	0		4.79034	0.000264266		2.57033	0.000214462		2.05671	5.08204e-06		2.1249	0		3.01882	0.000290693		3.87772	5.08204e-06		2.78536	0.000233774		2.03892	1.01641e-06		2.11145	2.03282e-06		2.7688	0.000186003		6.03865	0		2.35355	0.0262681		2.07774	2.13446e-05		2.03995	0
34.9884	0		4.82683	0.000231741		2.57949	0.000205315		2.05779	2.03282e-06		2.12554	0		3.02634	0.000313054		3.88662	5.08204e-06		2.79438	0.000244955		2.0397	1.01641e-06		2.11214	1.01641e-06		2.77783	0.000142297		6.04699	0		2.36246	0.028245		2.07895	1.21969e-05		2.04052	1.01641e-06
34.993	0		4.86332	0.000254102		2.58865	0.000214462		2.05886	3.04923e-06		2.12618	0		3.03385	0.000245971		3.89551	2.03282e-06		2.8034	0.000260201		2.04048	4.06564e-06		2.11283	2.03282e-06		2.78687	0.000151445		6.05533	0		2.37136	0.0266289		2.08016	1.21969e-05		2.0411	3.04923e-06
34.9975	0		4.89981	0.000232758		2.5978	0.000208364		2.05993	5.08204e-06		2.12683	0		3.04136	0.000238856		3.90441	1.01641e-06		2.81243	0.000245971		2.04126	2.03282e-06		2.11352	1.01641e-06		2.79591	0.000151445		6.06367	0		2.38027	0.0234984		2.08137	3.15087e-05		2.04167	0
35.0021	1.01641e-06		4.9363	0.000214462		2.60696	0.000203282		2.061	9.14768e-06		2.12747	0		3.04888	0.000257151		3.9133	1.01641e-06		2.82145	0.000326267		2.04204	0		2.11421	2.03282e-06		2.80494	0.000150429		6.07201	0		2.38918	0.0248837		2.08258	1.32133e-05		2.04225	4.06564e-06
35.0066	1.01641e-06		4.97279	0.000210397		2.61611	0.000225643		2.06208	3.04923e-06		2.12811	0		3.05639	0.00024902		3.9222	3.04923e-06		2.83047	0.000310005		2.04282	1.01641e-06		2.1149	0		2.81398	0.000151445		6.08035	0		2.39809	0.0217217		2.0838	2.33774e-05		2.04282	0
35.0112	1.01641e-06		5.00928	0.000215479		2.62527	0.0001982		2.06315	3.04923e-06		2.12876	0		3.06391	0.00030289		3.9311	2.03282e-06		2.83949	0.000270365		2.0436	2.03282e-06		2.11559	6.09845e-06		2.82302	0.000155511		6.08869	1.01641e-06		2.40699	0.0233246		2.08501	1.82954e-05		2.0434	0
35.0157	1.01641e-06		5.04577	0.000162625		2.63443	0.000184986		2.06422	6.09845e-06		2.1294	2.03282e-06		3.07142	0.000305939		3.93999	4.06564e-06		2.84851	0.000351677		2.04438	1.01641e-06		2.11628	1.01641e-06		2.83205	0.000164658		6.09703	1.01641e-06		2.4159	0.0204949		2.08622	2.64266e-05		2.04397	1.01641e-06
35.0203	1.01641e-06		5.08226	0.000173806		2.64358	0.000166691		2.0653	7.11486e-06		2.13004	0		3.07893	0.000313054		3.94889	2.03282e-06		2.85753	0.000329316		2.04517	3.04923e-06		2.11697	2.03282e-06		2.84109	0.000153478		6.10537	2.03282e-06		2.42481	0.0218335		2.08743	1.42297e-05		2.04455	2.03282e-06
35.0248	0		5.11875	0.00016974		2.65274	0.00018397		2.06637	2.03282e-06		2.13068	0		3.08645	0.000304923		3.95778	2.03282e-06		2.86655	0.00035676		2.04595	1.01641e-05		2.11766	3.04923e-06		2.85013	0.000148396		6.11371	2.03282e-06		2.43372	0.0212501		2.08864	3.15087e-05		2.04512	0
35.0294	0		5.15524	0.000160593		2.6619	0.000156527		2.06744	3.04923e-06		2.13133	0		3.09396	0.000315087		3.96668	1.01641e-06		2.87557	0.000344563		2.04673	0		2.11835	0		2.85916	0.000161609		6.12205	2.03282e-06		2.44262	0.0188808		2.08986	1.82954e-05		2.0457	4.06564e-06
35.034	0		5.19173	0.000128068		2.67105	0.000175839		2.06852	5.08204e-06		2.13197	0		3.10148	0.000355743		3.97558	7.11486e-06		2.8846	0.000397416		2.04751	1.01641e-06		2.11904	2.03282e-06		2.8682	0.000152461		6.13039	2.03282e-06		2.45153	0.0200731		2.09107	8.13127e-06		2.04627	4.06564e-06
35.0385	0		5.22822	0.000159576		2.68021	0.000122985		2.06959	3.04923e-06		2.13261	0		3.10899	0.000361842		3.98447	1.01641e-06		2.89362	0.000411646		2.04829	7.11486e-06		2.11973	1.01641e-06		2.87724	0.000143314		6.13873	1.01641e-06		2.46044	0.0176936		2.09228	2.84595e-05		2.04685	3.04923e-06
35.0431	2.03282e-06		5.26471	0.000166691		2.68937	0.000129084		2.07066	3.04923e-06		2.13326	0		3.11651	0.000334399		3.99337	3.04923e-06		2.90264	0.000376071		2.04907	1.01641e-06		2.12042	3.04923e-06		2.88627	0.000159576		6.14707	0		2.46935	0.0187355		2.09349	1.32133e-05		2.04742	0
35.0476	0		5.3012	0.000157543		2.69852	0.000146363		2.07174	2.03282e-06		2.1339	0		3.12402	0.000388268		4.00226	4.06564e-06		2.91166	0.00044722		2.04985	0		2.12111	4.06564e-06		2.89531	0.000161609		6.15541	1.01641e-06		2.47825	0.0162788		2.09471	4.37056e-05		2.048	3.04923e-06
35.0522	2.03282e-06		5.33769	0.000155511		2.70768	0.000134166		2.07281	8.13127e-06		2.13454	1.01641e-06		3.13153	0.000308988		4.01116	3.04923e-06		2.92068	0.000431974		2.05063	1.01641e-06		2.1218	7.11486e-06		2.90435	0.00018397		6.16375	0		2.48716	0.0173521		2.09592	1.52461e-05		2.04857	2.03282e-06
35.0567	0		5.37418	0.0001301		2.71684	0.000137215		2.07388	4.06564e-06		2.13519	0		3.13905	0.000373022		4.02005	4.06564e-06		2.9297	0.000446204		2.05141	1.01641e-06		2.12249	0		2.91338	0.000178888		6.17209	0		2.49607	0.0165044		2.09713	2.54102e-05		2.04915	0
35.0613	0		5.41067	0.000150429		2.72599	0.000146363		2.07496	4.06564e-06		2.13583	0		3.14656	0.000420793		4.02895	5.08204e-06		2.93872	0.000404531		2.0522	1.01641e-06		2.12318	3.04923e-06		2.92242	0.000226659		6.18043	1.01641e-06		2.50498	0.0140895		2.09834	2.03282e-05		2.04972	5.08204e-06
35.0658	1.01641e-06		5.44716	0.000135182		2.73515	0.000155511		2.07603	8.13127e-06		2.13647	0		3.15408	0.000383186		4.03785	8.13127e-06		2.94774	0.000514303		2.05298	3.04923e-06		2.12387	2.03282e-06		2.93146	0.000227676		6.18877	0		2.51388	0.0148924		2.09955	1.11805e-05		2.0503	1.01641e-06
35.0704	0		5.48365	0.000117903		2.74431	0.000153478		2.0771	6.09845e-06		2.13712	0		3.16159	0.00036794		4.04674	4.06564e-06		2.95677	0.000497024		2.05376	2.03282e-06		2.12456	2.03282e-06		2.94049	0.000200233		6.19711	0		2.52279	0.0128657		2.10077	3.15087e-05		2.05087	0
35.075	1.01641e-06		5.52014	0.000141281		2.75346	0.000151445		2.07818	4.06564e-06		2.13776	1.01641e-06		3.1691	0.000413678		4.05564	2.03282e-06		2.96579	0.000429941		2.05454	2.03282e-06		2.12525	1.01641e-06		2.94953	0.000226659		6.20545	0		2.5317	0.013754		2.10198	1.82954e-05		2.05145	6.09845e-06
35.0795	1.01641e-06		5.55663	0.000138232		2.76262	0.000170757		2.07925	1.01641e-06		2.1384	0		3.17662	0.00035371		4.06453	4.06564e-06		2.97481	0.000441121		2.05532	3.04923e-06		2.12594	4.06564e-06		2.95857	0.000217512		6.21379	1.01641e-06		2.54061	0.0130964		2.10319	3.25251e-05		2.05202	5.08204e-06
35.0841	0		5.59312	0.000119936		2.77177	0.000181937		2.08032	1.52461e-05		2.13904	2.03282e-06		3.18413	0.000413678		4.07343	4.06564e-06		2.98383	0.000453318		2.0561	1.01641e-06		2.12663	0		2.9676	0.00018397		6.22213	0		2.54951	0.0113208		2.1044	1.42297e-05		2.0526	0
35.0886	2.03282e-06		5.62961	0.00013315		2.78093	0.000176855		2.08139	1.32133e-05		2.13969	0		3.19165	0.000405547		4.08232	2.03282e-06		2.99285	0.000434007		2.05688	4.06564e-06		2.12732	3.04923e-06		2.97664	0.000195151		6.23047	0		2.55842	0.0120912		2.10561	4.16728e-05		2.05317	3.04923e-06
35.0932	0		5.6661	0.000125018		2.79009	0.000152461		2.08247	4.06564e-06		2.14033	0		3.19916	0.000349645		4.09122	3.04923e-06		3.00187	0.000395383		2.05766	0		2.12801	6.09845e-06		2.98568	0.000184986		6.23881	0		2.56733	0.0105249		2.10683	1.82954e-05		2.05375	0
35.0977	1.01641e-06		5.70259	0.000109772		2.79924	0.00014433		2.08354	8.13127e-06		2.14097	0		3.20667	0.000354727		4.10012	4.06564e-06		3.01089	0.000444171		2.05845	7.11486e-06		2.1287	6.09845e-06		2.99471	0.000152461		6.24715	1.01641e-06		2.57624	0.0116531		2.10804	3.45579e-05		2.05432	0
35.1023	1.01641e-06		5.73908	0.00010469		2.8084	0.000129084		2.08461	6.09845e-06		2.14162	0		3.21419	0.000350661		4.10901	4.06564e-06		3.01991	0.000425875		2.05923	5.08204e-06		2.12939	2.03282e-06		3.00375	0.000134166		6.25549	0		2.58514	0.0101163		2.10925	1.21969e-05		2.0549	7.11486e-06
35.1068	2.03282e-06		5.77558	0.000111805		2.81756	0.000121969		2.08569	9.14768e-06		2.14226	2.03282e-06		3.2217	0.000338464		4.11791	1.01641e-06		3.02893	0.000402498		2.06001	4.06564e-06		2.13008	0		3.01278	0.000103674		6.26383	0		2.59405	0.0104853		2.11046	2.2361e-05		2.05547	3.04923e-06
35.1114	0		5.81207	9.96081e-05		2.82671	8.43619e-05		2.08676	7.11486e-06		2.1429	0		3.22922	0.000303906		4.1268	4.06564e-06		3.03796	0.000413678		2.06079	1.01641e-06		2.13077	7.11486e-06		3.02182	0.000103674		6.27217	1.01641e-06		2.60296	0.0100492		2.11168	3.65907e-05		2.05605	0
35.1159	0		5.84856	0.000103674		2.83587	9.85917e-05		2.08783	5.08204e-06		2.14355	0		3.23673	0.000327284		4.1357	2.03282e-06		3.04698	0.000429941		2.06157	1.01641e-06		2.13146	2.03282e-06		3.03086	9.85917e-05		6.28051	1.01641e-06		2.61187	0.00898912		2.11289	1.42297e-05		2.05662	5.08204e-06
35.1205	2.03282e-06		5.88505	0.000136199		2.84503	9.35096e-05		2.08891	2.13446e-05		2.14419	1.01641e-06		3.24424	0.000338464		4.1446	1.01641e-06		3.056	0.000384203		2.06235	6.09845e-06		2.13215	7.11486e-06		3.03989	7.62307e-05		6.28885	1.01641e-06		2.62077	0.00948411		2.1141	3.86235e-05		2.05719	2.03282e-06
35.1251	2.03282e-06		5.92154	0.000107739		2.85418	8.63948e-05		2.08998	6.09845e-06		2.14483	1.01641e-06		3.25176	0.000284595		4.15349	5.08204e-06		3.06502	0.000377088		2.06313	5.08204e-06		2.13284	3.04923e-06		3.04893	7.72471e-05		6.29719	1.01641e-06		2.62968	0.00824511		2.11531	1.93118e-05		2.05777	0
35.1296	2.03282e-06		5.95803	0.000115871		2.86334	6.91158e-05		2.09105	5.08204e-06		2.14548	1.01641e-06		3.25927	0.000319152		4.16239	3.04923e-06		3.07404	0.000408596		2.06391	4.06564e-06		2.13353	8.13127e-06		3.05797	7.82635e-05		6.30553	1.01641e-06		2.63859	0.00865675		2.11652	4.37056e-05		2.05834	6.09845e-06
35.1342	1.01641e-06		5.99452	0.000112821		2.8725	6.80994e-05		2.09213	1.52461e-05		2.14612	0		3.26679	0.000304923		4.17128	4.06564e-06		3.08306	0.00041876		2.0647	4.06564e-06		2.13422	0		3.067	7.92799e-05		6.31387	1.01641e-06		2.6475	0.00773081		2.11774	1.7279e-05		2.05892	3.04923e-06
35.1387	0		6.03101	0.000117903		2.88165	6.80994e-05		2.0932	9.14768e-06		2.14676	1.01641e-06		3.2743	0.000324234		4.18018	2.03282e-06		3.09208	0.000379121		2.06548	5.08204e-06		2.13491	7.11486e-06		3.07604	7.41979e-05		6.32221	0		2.6564	0.00832236		2.11895	3.96399e-05		2.05949	4.06564e-06
35.1433	0		6.0675	0.000113838		2.89081	7.31814e-05		2.09427	1.21969e-05		2.1474	1.01641e-06		3.28181	0.000337448		4.18907	1.01641e-06		3.1011	0.000413678		2.06626	3.04923e-06		2.1356	4.06564e-06		3.08508	9.24932e-05		6.33055	0		2.66531	0.00817091		2.12016	1.21969e-05		2.06007	0
35.1478	0		6.10399	0.000113838		2.89997	4.9804e-05		2.09535	1.21969e-05		2.14805	1.01641e-06		3.28933	0.000296791		4.19797	3.04923e-06		3.11013	0.000372006		2.06704	5.08204e-06		2.13629	6.09845e-06		3.09411	7.92799e-05		6.33889	0		2.67422	0.00729375		2.12137	2.7443e-05		2.06064	7.11486e-06
35.1524	3.04923e-06		6.14048	0.000138232		2.90912	6.20009e-05		2.09642	1.21969e-05		2.14869	0		3.29684	0.000278496		4.20687	4.06564e-06		3.11915	0.000381153		2.06782	1.01641e-05		2.13698	4.06564e-06		3.10315	6.91158e-05		6.34723	0		2.68313	0.00760274		2.12258	3.55743e-05		2.06122	4.06564e-06
35.1569	1.01641e-06		6.17697	0.000116887		2.91828	6.20009e-05		2.09749	1.42297e-05		2.14933	2.03282e-06		3.30436	0.000243938		4.21576	6.09845e-06		3.12817	0.000363874		2.0686	0		2.13767	0		3.11219	7.2165e-05		6.35557	0		2.69203	0.00672964		2.1238	2.03282e-05		2.06179	0
35.1615	1.01641e-06		6.21346	0.000112821		2.92743	6.09845e-05		2.09857	1.42297e-05		2.14998	1.01641e-06		3.31187	0.00023479		4.22466	6.09845e-06		3.13719	0.000380137		2.06938	6.09845e-06		2.13836	5.08204e-06		3.12122	8.33455e-05		6.36391	0		2.70094	0.00746756		2.12501	3.76071e-05		2.06237	7.11486e-06
35.1661	1.01641e-06		6.24995	0.000119936		2.93659	6.80994e-05		2.09964	2.13446e-05		2.15062	1.01641e-06		3.31938	0.000244955		4.23355	5.08204e-06		3.14621	0.000402498		2.07016	8.13127e-06		2.13905	5.08204e-06		3.13026	8.9444e-05		6.37226	0		2.70985	0.0063617		2.12622	2.2361e-05		2.06294	4.06564e-06
35.1706	2.03282e-06		6.28644	9.65588e-05		2.94575	6.80994e-05		2.10071	5.08204e-06		2.15126	1.01641e-06		3.3269	0.000194134		4.24245	6.09845e-06		3.15523	0.000387252		2.07095	5.08204e-06		2.13974	1.32133e-05		3.1393	9.35096e-05		6.3806	0		2.71876	0.00698883		2.12743	5.18369e-05		2.06352	0
35.1752	1.01641e-06		6.32293	9.14768e-05		2.9549	7.01322e-05		2.10179	1.21969e-05		2.15191	0		3.33441	0.000238856		4.25134	4.06564e-06		3.16425	0.000402498		2.07173	5.08204e-06		2.14043	1.21969e-05		3.14833	8.84276e-05		6.38894	0		2.72766	0.00683027		2.12865	2.33774e-05		2.06409	5.08204e-06
35.1797	0		6.35942	0.000102657		2.96406	7.41979e-05		2.10286	9.14768e-06		2.15255	1.01641e-06		3.34193	0.000202265		4.26024	5.08204e-06		3.17327	0.000394367		2.07251	3.04923e-06		2.14112	7.11486e-06		3.15737	0.000113838		6.39728	0		2.73657	0.00610658		2.12986	1.82954e-05		2.06467	6.09845e-06
35.1843	1.01641e-06		6.39591	9.04604e-05		2.97322	7.62307e-05		2.10393	2.7443e-05		2.15319	0		3.34944	0.000168724		4.26914	3.04923e-06		3.18229	0.000430957		2.07329	7.11486e-06		2.14181	0		3.16641	0.000117903		6.40562	0		2.74548	0.00629055		2.13107	4.67548e-05		2.06524	0
35.1888	1.01641e-06		6.4324	8.43619e-05		2.98237	8.84276e-05		2.105	1.42297e-05		2.15384	0		3.35695	0.000163642		4.27803	3.04923e-06		3.19132	0.000378104		2.07407	8.13127e-06		2.1425	1.11805e-05		3.17544	0.000138232		6.41396	0		2.75439	0.00561159		2.13228	2.43938e-05		2.06582	4.06564e-06
35.1934	0		6.46889	7.92799e-05		2.99153	8.63948e-05		2.10608	1.52461e-05		2.15448	0		3.36447	0.000145346		4.28693	0		3.20034	0.000427908		2.07485	9.14768e-06		2.14319	1.01641e-05		3.18448	0.00013315		6.4223	0		2.76329	0.00603747		2.13349	6.80994e-05		2.06639	4.06564e-06
35.1979	1.01641e-06		6.50538	9.55424e-05		3.00069	9.4526e-05		2.10715	1.32133e-05		2.15512	0		3.37198	0.00014433		4.29582	3.04923e-06		3.20936	0.000386235		2.07563	2.03282e-06		2.14388	5.08204e-06		3.19352	0.000127051		6.43064	0		2.7722	0.00555874		2.13471	2.84595e-05		2.06697	0
35.2025	1.01641e-06		6.54187	0.000100624		3.00984	0.000112821		2.10822	2.84595e-05		2.15576	1.01641e-06		3.3795	0.000119936		4.30472	1.01641e-06		3.21838	0.000320169		2.07641	4.06564e-06		2.14457	1.01641e-05		3.20255	0.000114854		6.43898	0		2.78111	0.00501395		2.13592	3.76071e-05		2.06754	7.11486e-06
35.207	1.01641e-06		6.57836	0.000106723		3.019	9.04604e-05		2.1093	8.13127e-06		2.15641	2.03282e-06		3.38701	0.000105707		4.31362	2.03282e-06		3.2274	0.000313054		2.0772	3.04923e-06		2.14526	0		3.21159	0.00011892		6.44732	0		2.79002	0.00544185		2.13713	3.04923e-05		2.06812	5.08204e-06
35.2116	2.03282e-06		6.61485	0.000117903		3.02816	0.000121969		2.11037	1.32133e-05		2.15705	0		3.39452	0.000102657		4.32251	3.04923e-06		3.23642	0.0003283		2.07798	8.13127e-06		2.14595	1.7279e-05		3.22063	0.000108756		6.45566	0		2.79892	0.00480457		2.13834	5.08204e-05		2.06869	0
35.2162	1.01641e-06		6.65134	0.000125018		3.03731	8.33455e-05		2.11144	2.84595e-05		2.15769	1.01641e-06		3.40204	9.85917e-05		4.33141	1.01641e-06		3.24544	0.000326267		2.07876	6.09845e-06		2.14664	1.01641e-05		3.22966	0.000105707		6.464	0		2.80783	0.00503021		2.13955	2.43938e-05		2.06927	5.08204e-06
35.2207	0		6.68783	8.9444e-05		3.04647	0.000101641		2.11252	1.42297e-05		2.15834	0		3.40955	8.13127e-05		4.3403	0		3.25446	0.000271381		2.07954	0		2.14733	1.32133e-05		3.2387	8.53784e-05		6.47234	0		2.81674	0.00456977		2.14077	2.03282e-05		2.06984	4.06564e-06
35.2253	0		6.72432	9.35096e-05		3.05563	7.11486e-05		2.11359	1.7279e-05		2.15898	1.01641e-06		3.41707	6.80994e-05		4.3492	1.01641e-06		3.26349	0.000299841		2.08032	6.09845e-06		2.14802	1.62625e-05		3.24774	6.80994e-05		6.48068	0		2.82565	0.00488181		2.14198	5.08204e-05		2.07042	3.04923e-06
35.2298	1.01641e-06		6.76081	0.000108756		3.06478	7.52143e-05		2.11466	1.11805e-05		2.15962	0		3.42458	5.89517e-05		4.35809	3.04923e-06		3.27251	0.000292726		2.0811	6.09845e-06		2.14871	1.32133e-05		3.25677	9.24932e-05		6.48902	0		2.83455	0.00490621		2.14319	2.84595e-05		2.07099	0
35.2344	0		6.7973	0.000102657		3.07394	6.7083e-05		2.11574	4.06564e-05		2.16027	0		3.43209	5.28533e-05		4.36699	2.03282e-06		3.28153	0.000284595		2.08188	1.11805e-05		2.1494	0		3.26581	8.9444e-05		6.49736	0		2.84346	0.00431872		2.1444	5.59025e-05		2.07157	5.08204e-06
35.2389	1.01641e-06		6.83379	0.000105707		3.08309	4.67548e-05		2.11681	1.93118e-05		2.16091	0		3.43961	6.09845e-05		4.37589	2.03282e-06		3.29055	0.000254102		2.08266	9.14768e-06		2.15009	1.11805e-05		3.27485	9.04604e-05		6.5057	0		2.85237	0.0049367		2.14562	3.55743e-05		2.07214	8.13127e-06
35.2435	0		6.87028	9.04604e-05		3.09225	3.86235e-05		2.11788	1.7279e-05		2.16155	0		3.44712	4.26892e-05		4.38478	0		3.29957	0.000290693		2.08345	1.11805e-05		2.15078	2.13446e-05		3.28388	6.40338e-05		6.51404	0		2.86128	0.00427502		2.14683	5.99681e-05		2.07272	0
35.248	4.06564e-06		6.90677	9.14768e-05		3.10141	3.35415e-05		2.11896	1.52461e-05		2.1622	1.01641e-06		3.45464	4.57384e-05		4.39368	2.03282e-06		3.30859	0.000272398		2.08423	8.13127e-06		2.15147	8.13127e-06		3.29292	6.80994e-05		6.52238	0		2.87018	0.0046206		2.14804	4.4722e-05		2.07329	9.14768e-06
35.2526	1.01641e-06		6.94326	0.000100624		3.11056	2.84595e-05		2.12003	5.18369e-05		2.16284	0		3.46215	4.77712e-05		4.40257	1.01641e-06		3.31761	0.00023784		2.08501	7.11486e-06		2.15216	1.21969e-05		3.30196	5.38697e-05		6.53072	0		2.87909	0.00410019		2.14925	4.4722e-05		2.07386	1.01641e-05
35.2572	0		6.97975	0.000108756		3.11972	2.94759e-05		2.1211	2.03282e-05		2.16348	2.03282e-06		3.46966	4.4722e-05		4.41147	6.09845e-06		3.32663	0.000239873		2.08579	1.11805e-05		2.15285	0		3.31099	5.08204e-05		6.53906	0		2.888	0.00444984		2.15046	6.80994e-05		2.07444	0
35.2617	1.01641e-06		7.01624	0.000103674		3.12888	2.03282e-05		2.12218	2.7443e-05		2.16412	0		3.47718	5.89517e-05		4.42036	2.03282e-06		3.33566	0.000193118		2.08657	1.32133e-05		2.15354	2.03282e-05		3.32003	4.57384e-05		6.5474	0		2.89691	0.00437259		2.15168	3.35415e-05		2.07501	1.01641e-05
35.2663	0		7.05273	0.000106723		3.13803	3.35415e-05		2.12325	4.77712e-05		2.16477	2.03282e-06		3.48469	4.57384e-05		4.42926	3.04923e-06		3.34468	0.00017279		2.08735	9.14768e-06		2.15423	1.11805e-05		3.32907	4.16728e-05		6.55574	0		2.90581	0.00394875		2.15289	7.31814e-05		2.07559	9.14768e-06
35.2708	1.01641e-06		7.08922	0.000114854		3.14719	2.84595e-05		2.12432	2.43938e-05		2.16541	0		3.49221	3.04923e-05		4.43816	1.01641e-06		3.3537	0.000167707		2.08813	8.13127e-06		2.15492	2.2361e-05		3.3381	3.96399e-05		6.56408	0		2.91472	0.00446508		2.1541	3.55743e-05		2.07616	0
35.2754	0		7.12571	9.65588e-05		3.15635	2.03282e-05		2.12539	2.03282e-05		2.16605	1.01641e-06		3.49972	3.55743e-05		4.44705	2.03282e-06		3.36272	0.000114854		2.08891	9.14768e-06		2.15561	1.32133e-05		3.34714	2.7443e-05		6.57242	0		2.92363	0.0038156		2.15531	8.63948e-05		2.07674	1.32133e-05
35.2799	0		7.1622	0.000113838		3.1655	2.7443e-05		2.12647	3.15087e-05		2.1667	1.01641e-06		3.50723	4.16728e-05		4.45595	2.03282e-06		3.37174	0.000147379		2.0897	1.52461e-05		2.1563	1.52461e-05		3.35618	2.7443e-05		6.58076	0		2.93254	0.0043299		2.15652	4.16728e-05		2.07731	1.52461e-05
35.2845	0		7.19869	0.00010469		3.17466	2.2361e-05		2.12754	4.87876e-05		2.16734	0		3.51475	4.9804e-05		4.46484	2.03282e-06		3.38076	0.000117903		2.09048	0		2.15699	0		3.36521	2.84595e-05		6.5891	0		2.94144	0.00417541		2.15774	7.11486e-05		2.07789	0
35.289	3.04923e-06		7.23518	0.000105707		3.18382	2.43938e-05		2.12861	3.15087e-05		2.16798	0		3.52226	4.06564e-05		4.47374	0		3.38978	0.000135182		2.09126	6.09845e-06		2.15768	2.64266e-05		3.37425	1.42297e-05		6.59744	0		2.95035	0.00365399		2.15895	3.35415e-05		2.07846	1.01641e-05
35.2936	1.01641e-06		7.27167	0.000143314		3.19297	2.94759e-05		2.12969	2.43938e-05		2.16863	1.01641e-06		3.52978	3.65907e-05		4.48264	2.03282e-06		3.3988	0.000114854		2.09204	9.14768e-06		2.15837	2.43938e-05		3.38329	2.2361e-05		6.60578	0		2.95926	0.00398432		2.16016	5.38697e-05		2.07904	1.11805e-05
35.2981	1.01641e-06		7.30816	0.000115871		3.20213	2.13446e-05		2.13076	2.84595e-05		2.16927	1.01641e-06		3.53729	3.55743e-05		4.49153	1.01641e-06		3.40782	9.55424e-05		2.09282	9.14768e-06		2.15906	2.94759e-05		3.39232	1.21969e-05		6.61412	0		2.96817	0.00364281		2.16137	6.80994e-05		2.07961	0
35.3027	0		7.34465	0.000121969		3.21129	2.54102e-05		2.13183	5.79353e-05		2.16991	2.03282e-06		3.54481	2.64266e-05		4.50043	0		3.41685	8.63948e-05		2.0936	1.11805e-05		2.15975	1.82954e-05		3.40136	1.32133e-05		6.62246	0		2.97707	0.00400872		2.16259	3.45579e-05		2.08019	9.14768e-06
[truncated: 8,053 more rows]

## Sheet: Suppl Fig 6
Supplementary Fig 6b
1 fraction regimen
	sham (0 Gy)					DL1 (15 Gy)			DL2 (18.3 Gy)			DL3 (21.8 Gy)
1	7	-1	5	9	1	-4	3	2	10	7	7	12	-9
2	12	6	11	9	-2	2	6	6	10	9	11	20	-3
3	14	2	12	12	-3	1	6	5	15	17	19	22	4
4	16	7	15	17	-4	5	12	13	18	19	23	33	8
5	18	9	12	16	-2	4	15	15	21	22	28	40	17
6	27	35	20	24	2	10	20	16	25	26	32	50	23
2 fraction regimen
	sham (0 Gy)					DL1 (10.2 Gy x 2)			DL2 (12.6 Gy x 2)			DL3 (15 Gy x 2)			DL4 (18 Gy x 2)
1	7	-1	5	9	1	1	1	0	-4	-3	4	5	10	-2	4	-8	-2
2	12	6	11	9	-2	3	10	3	-7	-2	5	13	18	9	12	-3	-1
3	14	2	12	12	-3	5	12	6	-3	1	7	20	18	21	21	1	0
4	16	7	15	17	-4	6	15	8	-4	2	8	24	24	30	27	9	-1
5	18	9	12	16	-2	23	16	25	-3	3	10	35	29	34	28	14	-3
6	27	35	20	24	2	30	21	26	-1	10	13	35	40	41	32	16	-9
3 fraction regimen
	sham (0 Gy)					DL1 (8.1 Gy x 3)			DL2 (10 Gy x 3)			DL3 (12 Gy x 3)			DL4 (14.4 Gy x 3)
1	7	-1	5	9	1	0	1	0	3	-1	4	7	10	1	-8	-6	-10
2	12	6	11	9	-2	4	7	2	3	0	7	15	25	13	-11	-6	-9
3	14	2	12	12	-3	5	12	3	5	3	11	15	33	35	-17	-8	-13
4	16	7	15	17	-4	8	10	5	6	4	13	16	42	39		-13
5	18	9	12	16	-2	7	15	7	2	3	11	16	46	40
6	27	35	20	24	2	2	9	8	9	9	15	21	20	20
5 fraction regimen
	sham (0 Gy)					DL1 (6 Gy x 5)			DL 2 (7.5 Gy x 5)			DL3 (9 Gy x 5)			DL4 (10.9 Gy x 5)
1	7	-1	5	9	1	0	6	5	0	-1	-4	5	3	-2	-20	-23	-14
2	12	6	11	9	-2	4	18	15	1	-1	-4	11	7	-6
3	14	2	12	12	-3	3	15	18	5	-2	2	12	11
4	16	7	15	17	-4	6	21	21	11	3	5	18	24
5	18	9	12	16	-2	7	31	26	5	-2	4	21	23
6	27	35	20	24	2	10	6	12	13	7	5	25	24

## Sheet: Suppl Fig 7
Supplementary Fig 7a
Female
	sham																								7.5 Gy x 5																								9 Gy x 5
2	-1	3	0	1	2	4	1	-3	-2	-1	2	4	1	0	0	0	-2	-2	0	6	0	-1	-1	-2	3	-3	0	0	3	-1	-1	-1	-3	1	-3	-3	-1	0	1	-2	-7	-4	-4	-3	-4	-1	0	0	-5
4	-4	0	1	0	2	2	-1	-7	-4	-3	0	1	1	3	0	1	-1	1	-2	4	2	1	-5	0	0	-7	-6	-2	3	-4	-3	-5	-8	0	-6	-2	-1	0	2	-3	-2	-5	-2	-1	-4	-4	-4	-1	-9
6	-5	1	-1	0	2	-1	-3	-8	-3	0	-1	-1	0	3	2	0	-1	0	2	5	0	2	-1	0	-1	-9	-7	-4	4	-8	-6	-8	-9	-3	-7	-5	1	0	-1	-2	-5	-7	-4	-4	-8	-5	-5	0	-10
8	-6	3	-2	1	1	2	-4	-9	-5	0	1	3	-2	4	3	-3	-2	-1	4	7	3	2	0	-2	0	-9	-6	-6	3	-11	-8	-15	-10	0	-7	-4	0	-2	-11	-7	-10	-11	-2	-3	-5	-5	-4	0	-13
10	-6	0	-1	-5	1	2	-5	-7	-4	2	0	0	-3	-2	3	-3	-3	1	1	7	2	-1	-2	-2	2	-10	-6	-7	1	-12	-10	-18	-15	-2	-7	-7	-10	-3	-17	-9	-13	-12	-2	-4	-8	-5	-5	-1	-12
15	2	2	0	-1	4	9	0									-3	-2	0							2	-3	-2	-4	-3	-8										5	-7	-6							-15
20					6	6	4							0	3	-2	0	1										-3	-1	-1							3	1	0	0	-3	-3
Male
	sham																		7.5 Gy x 5															9 Gy x 5
2	3	-1	-1	-1	-3	0	2	0	0	1	2	7	0	1	2	0	0	1	-2	0	-4	-2	-2	-2	0	-2	1	0	-2	0	-4	-1	-4	-1	-1	-3	-2	-2	-6	-1	-1	0	5	0	5	0	0	-1	-2
4	1	-1	-3	-2	-1	0	2	-1	1	5	2	8	2	1	4	-1	4	1	-4	-2	-8	-4	-3	-6	-1	-2	0	-1	-5	-2	-5	-4	-4	-2	-3	-8	-3	-5	-5	-3	-2	0	4	-2	1	-5	-4	-2	-4
6	2	-2	-5	-2	1	0	5	0	2	7	4	10	1	-1	1	0	4	2	-7	-3	-9	-5	-3	-6	-1	-4	-3	-4	-7	-3	-7	-3	-3	-3	-4	-10	-4	-6	-7	-10	-5	-2	4	-1	4	-9	-7	-6	-4
8	0	-3	-6	-1	0	0	4	0	2	8	3	10	3	-1	2	0	1	3	-7	-3	-8	-5	-2	-6	-4	-4	-4	-6	-9	-6	-4	-3	-4	-6	-7	-10	-4	-6	-7	-9	-7	-4	0	-5	1	-9	-5	-4	-5
10	3	1	-4	-2	-2	-1	5	2	4	8	2	10	1	-2	2	0	2	2	-8	-4	-8	-5	-4	-9	-2	-2	-3	-7	-12	-6	-6	-6	-5	-5	-10	-11	-10	-9	-9	-8	-5	-3	1	-9	0	-11	-9	-10	-6
15	2	3	-2							6	5	13							-4	-3	-5							-5	-9	-4				0	-4	-5							3	-7	3
20				1	-3	-3				8	6	13										-1	0	-3				-5	-6	-3							-2	-1	-1				5	-4	2
Supplementary Fig 7d
	sham						9 Gy x 5 (pelvis)					9 Gy x 5 (low abdomen)					7.5 Gy x 5 (low abdomen)
0	-1	1	0	3	2		-3	-2	-4	-5		-12	-10	-8	-5		-7	-6	-11	-13
1	4	5	0	7	6		1	1	0	0		-15	-15	-15	-5		-4	-4	-9	-8
2	4	7	1	6	7		0	-2	-2	0		-8	-10	-17	-4		-2	4	-2	-6
3	6	2	3	3	7		0	-1	-1	1		-10	-9	-11	-1		-2	5	-2	-9
4	6	2	0	7	7		4	1	5	4		-10	-12	-10	1		7	9	5	-8
5	4	4	2	6	6		7	7	8	5		-12	-20	-11	7		8	12	7	-9
6	12	5	5	9	12		10	5	9	5		-12	-18	-8	3		9	16	11	-12
7	14	3	7	10	16		12	4	13	6		-11	-21	-8	5		10	17	12	-13
8	13	7	6	10	8		13	7	15	9		-10	-21	-10	8		14	19	16	-11
9	15	8	5	14	10		19	6	17	13		-14	-27	-9	8		21	21	22	-16
10
11	19	10	12	16	14		20	7	22	15				-5	12		28	24	28	-21
12
13	13	12	18	18	26		21	9	28	16				-3	14		28	23	29
14
15	27	14	24	27	25		25	16	33	20				1	23		35	27	31
16
17	34	22	29	38	27		32	23	37	28				6	32		39	29	35
18
19	42	25	32	30	33		34	24	41	29				8	33		42	32	35
20
21	46	25	36	31	35		39	20	48	40				8	33		46	39	42
22
23	53	27	51	32	37		43	9	53	44				9	28		48	38	45
24
25	55	31	46	36	40		44	4	56	44				11	32		50	41	48
Supplementary Fig 7g
	ng/mL testosterone
sham	0.161396	0.493629	0.316821	0.860803	0.297535	0.922208	0.204474	0.679971	0.789253	0.367422	0.367933	0.518323
2 days	0.203653	0.378798	0.175775	0.163078	0.22224	0.503182
1 week	0.438324	0.181912	0.644729	0.330443	0.217056
2 weeks	0.171374	0.294089	0.154647	0.831882	0.180101	0.31887
8 weeks	0.284351	0.262447	0.256787	0.730365	0.366147	0.227157
Supplementary Fig 7i
	anterior prostate/body weight (mg/g)
sham	0.702163	1.00794	0.796954	1.15385	1.90381	1.03257
1 cm field	1.20532	0.697196	0.824211	0.709022	1.26243	0.665287
2 cm field	0.726619	0.862069	0.625681	0.788945	0.266889	0.683878
	ventral prostate/body weight (mg/g)
sham	0.457571	0.303175	0.321489	0.487179	0.6098	0.46431
1 cm field	0.321293	0.435514	0.334836	0.429016	0.379722	0.262613
2 cm field	0.289568	0.211823	0.337911	0.318258	0.350292	0.270132
	dorsal prostate/body weight (mg/g)
sham	0.312812	0.22381	0.133672	0.408284	0.332123	0.181913
1 cm field	0.247148	0.2	0.22537	0.207958	0.280318	0.17985
2 cm field	0.160072	0.231527	0.244168	0.132328	0.161245	0.133356
	lateral prostate/body weight (mg/g)
sham	0.235612	0.20936	0.180946	0.130653	0.0750626	0.131646
1 cm field	0.171103	0.158879	0.191028	0.142459	0.333996	0.162343
2 cm field	0.201331	0.266667	0.13198	0.191322	0.134301	0.157658
[truncated: 11 more columns]

[truncated: 3 more sheets: Suppl Fig 8, Suppl Fig 9, Suppl Fig 10]
